# Supplementary material for: Network Pharmacology and Bioinformatics Study of Six Medicinal Food Homologous Plants Against Colorectal Cancer
Source: Int J Mol Sci. 2025 Jan 23;26(3):930. doi: 10.3390/ijms26030930 (PMC11817456; doi:10.3390/ijms26030930)
Supplement: Supplementary file 1 [file ijms-26-00930-s001.zip]

Archive with 1 entries (1 files):
- ijms-3433350-supplementary.xlsx
