# Supplementary material for: Network Pharmacology and Bioinformatics Study of Six Medicinal Food Homologous Plants Against Colorectal Cancer
Source: Int J Mol Sci. 2025 Jan 23;26(3):930. doi: 10.3390/ijms26030930 (PMC11817456; doi:10.3390/ijms26030930)
Supplement: Supplementary file 1 [file ijms-26-00930-s001.zip › ijms-3433350-supplementary.xlsx]

## Sheet: Table S1
Supplementary Table S1: Information of the active ingredients
Drug constituents	Ingredient ID	Ingredient name
Hedysarum Multijugum Maxim.(Huangqi)	MOL000114	vanillic acid
	MOL000131	EIC
	MOL000211	Mairin
	MOL001955	Heriguard
	MOL000239	Jaranol
	MOL000251	Rhamnocitrin
	MOL000295	alexandrin
	MOL000296	hederagenin
	MOL000033	(3S,8S,9S,10R,13R,14S,17R)-10,13-dimethyl-17-[(2R,5S)-5-propan-2-yloctan-2-yl]-2,3,4,7,8,9,11,12,14,15,16,17-dodecahydro-1H-cyclopenta[a]phenanthren-3-ol
	MOL000354	isorhamnetin
	MOL000356	lupeol
	MOL000371	3,9-di-O-methylnissolin
	MOL000372	3-Hydroxy-2-picoline
	MOL000373	(2S)-4-methoxy-7-methyl-2-[1-methyl-1-[(2S,3R,4S,5S,6R)-3,4,5-trihydroxy-6-methylol-tetrahydropyran-2-yl]oxy-ethyl]-2,3-dihydrofuro[3,2-g]chromen-5-one
	MOL000374	5'-hydroxyiso-muronulatol-2',5'-di-O-glucoside
	MOL000375	5'-hydroxyiso-muronulatol-2',5'-di-O-glucoside_qt
	MOL000376	7,2'-dihydroxy-3',4'-dimethoxyisoflavone-7-O-汕-D-glucoside
	MOL000377	7-hydroxy-3-(2-hydroxy-3,4-dimethoxy-phenyl)chromone
	MOL000378	7-O-methylisomucronulatol
	MOL000379	9,10-dimethoxypterocarpan-3-O-汕-D-glucoside
	MOL000380	(6aR,11aR)-9,10-dimethoxy-6a,11a-dihydro-6H-benzofurano[3,2-c]chromen-3-ol
	MOL000381	13-hydroxy-9,11-octadecadienoic acid
	MOL000382	Arabinose,d
	MOL000383	D-Galacturonic acid, homopolymer
	MOL000384	DL-Glucuronic acid
	MOL005928	isoferulic acid
	MOL000386	Fucopyranose, L-
	MOL000387	Bifendate
	MOL000388	gamma-aminobutyric acid
	MOL000389	FERULIC ACID (CIS)
	MOL000390	daidzein
	MOL000391	Ononin
	MOL000392	formononetin
	MOL000393	Soyasaponin I
	MOL000394	choline
	MOL000395	GGB
	MOL000396	(+)-Syringaresinol
	MOL000397	cis-p-Coumarate
	MOL000398	isoflavanone
	MOL000399	Docosanoate
	MOL000400	Flavaxin
	MOL000401	astragalosideI
	MOL000402	astragalosideI_qt
	MOL000403	astragalosideII
	MOL000404	astragalosideII_qt
	MOL000405	astragalosideｋ
	MOL000406	astragalosideｋ_qt
	MOL000407	astragalosideｌ
	MOL000408	astragalosideｌ_qt
	MOL000409	AstragalosideIV
	MOL000410	AstragalosideIV_qt
	MOL000411	Astraisoflavanin
	MOL000412	Mucronulatol
	MOL000413	astrachrysoside A
	MOL000414	Caffeate
	MOL000415	rutin
	MOL000416	Lariciresinol
	MOL000417	Calycosin
	MOL000418	3'-Hydroxy-4'-methoxyisoflavone-7-O-beta-D-glucoside
	MOL000419	astrasieversianin XV
	MOL000420	XLS
	MOL000421	nicotinic acid
	MOL000422	kaempferol
	MOL000423	rhamnocitrin-3-O-glucoside
	MOL000424	RAM
	MOL000425	asernestioside A
	MOL000426	asernestioside A_qt
	MOL000427	asernestioside B
	MOL000428	asernestioside B_qt
	MOL000429	Crystal VI
	MOL000430	betaine
	MOL000431	coumarin
	MOL000432	linolenic acid
	MOL000433	FA
	MOL000434	acetylastragaloside I
	MOL000435	acetylastragaloside I_qt
	MOL000436	(Z)-1-(2,4-dihydroxyphenyl)-3-(4-hydroxyphenyl)prop-2-en-1-one
	MOL000437	Hirsutrin
	MOL000438	(3R)-3-(2-hydroxy-3,4-dimethoxyphenyl)chroman-7-ol
	MOL000439	isomucronulatol-7,2'-di-O-glucosiole
	MOL000440	isomucronulatol-7,2'-di-O-glucosiole_qt
	MOL000441	LUPENONE
	MOL000442	1,7-Dihydroxy-3,9-dimethoxy pterocarpene
	MOL000054	L-
	MOL000061	Prolinum
	MOL000069	palmitic acid
	MOL000098	quercetin
Ganoderma(Lingzhi)	MOL011129	methyl (4R)-4-[(5R,10S,13R,14R,17R)-4,4,10,13,14-pentamethyl-3,7,11,15-tetraoxo-2,5,6,12,16,17-hexahydro-1H-cyclopenta[a]phenanthren-17-yl]pentanoate
	MOL011137	campesta-7,22E-dien-3beta-ol
	MOL011140	5alpha-Lanosta-7,9(11),24-triene-15alpha,26-dihydroxy-3-one
	MOL011156	epoxyganoderiol A
	MOL011157	epoxyganoderiol B
	MOL011158	epoxyganoderiol C
	MOL011159	ergosta-4,6,8(14),22-tetraene-3-one
	MOL011160	ergosta-4,7,22-trien-3,6-dione
	MOL011164	ergosta-7,22-dien-3β,5α,6α-triol
	MOL011168	ergosta-7,9(11),22-trien-3β,5α,6α-triol
	MOL011169	Peroxyergosterol
	MOL011171	ganoderal B
	MOL011172	ganoderan B
	MOL011189	Ganoderic acid DM
	MOL011219	Ganoderic acid TR
	MOL011225	Ganoderic acid Y
	MOL011226	ganoderic acid Z
	MOL011229	Ganoderic aldehyde A
	MOL011235	Ganoderiol F
	MOL011241	Ganodermanondiol
	MOL011243	ganodermatriol
	MOL011244	ganodermenonol
	MOL011250	Ganodermnonol
	MOL011251	(5R,10S,13R,14R,17R)-17-[(E,2R)-7-hydroxy-6-methylhept-5-en-2-yl]-4,4,10,13,14-pentamethyl-1,2,5,6,12,15,16,17-octahydrocyclopenta[a]phenanthren-3-one
	MOL011256	ganolucidic acid E
	MOL011265	lanosta-7,9(11),24-trien-3α-acetoxy-26-oic acid
	MOL011266	Lucialdehyde A
	MOL011267	Lucialdehyde B
	MOL011268	Lucialdehyde C
	MOL011270	(4R)-4-[(5R,7S,10S,13R,14R,17R)-7-hydroxy-3,11,15-triketo-4,4,10,13,14-pentamethyl-1,2,5,6,7,12,16,17-octahydrocyclopenta[a]phenanthren-17-yl]valeric acid
	MOL011287	lucidone A
	MOL011290	Lucidumol A
	MOL011303	methyl Ganoderic acid DM
	MOL011304	methyl Ganoderic acid TR
	MOL011309	methyl (4R)-4-[(5R,7S,10S,13R,14R,15S,17R)-7,15-dihydroxy-4,4,10,13,14-pentamethyl-3,11-dioxo-2,5,6,7,12,15,16,17-octahydro-1H-cyclopenta[a]phenanthren-17-yl]pentanoate
	MOL000279	Cerevisterol
	MOL000282	ergosta-7,22E-dien-3beta-ol
	MOL000358	beta-sitosterol
Rhizoma Dioscoreae(Shanyao)	MOL000136	Dioscoreside C
	MOL001559	piperlonguminine
	MOL001618	Pellitorin
	MOL001736	(-)-taxifolin
	MOL002442	Cholesteryl ferulate
	MOL000309	denudatin,a
	MOL000310	Denudatin B
	MOL000322	Kadsurenone
	MOL000388	gamma-aminobutyric acid
	MOL000394	choline
	MOL003955	D-Cystine
	MOL003969	L-Serin
	MOL003971	Threonin
	MOL000041	PHA
	MOL000042	LPG
	MOL004668	GLB
	MOL000050	GLY
	MOL000052	Gulutamine
	MOL000053	Methose
	MOL005367	GUP
	MOL000054	L-
	MOL005427	(24S)-belta-Methyl cholest-8(14)-enol
	MOL005428	(24S)-belta-Methyl cholestanol
	MOL005429	hancinol
	MOL005430	hancinone C
	MOL005431	Crotepoxide
	MOL005432	ABK
	MOL005433	(3S,8S,9S,10R,13R,14S,17R)-17-[(2R,5S)-5-ethyl-6-methylhept-6-en-2-yl]-10,13-dimethyl-2,3,4,7,8,9,11,12,14,15,16,17-dodecahydro-1H-cyclopenta[a]phenanthren-3-ol
	MOL005434	24-Methylcholest-5-enyl-3belta-O-glucopyranoside
	MOL005435	24-Methylcholest-5-enyl-3belta-O-glucopyranoside_qt
	MOL005436	24-Methylcholesta-5,7,22-trien-ebelta-ol
	MOL005437	(2S,3S,3aR)-3a-allyl-2-(1,3-benzodioxol-5-yl)-5-methoxy-3-methyl-2,3-dihydrobenzofuran-6-one
	MOL005438	campesterol
	MOL005439	Ostreasterol
	MOL005440	Isofucosterol
	MOL005441	BGC
	MOL005442	LDP
	MOL005443	Batatasin I
	MOL005444	3-[2-(3-hydroxyphenyl)ethyl]-5-methoxyphenol
	MOL000298	ergosterol
	MOL005446	Batatasin IV
	MOL005447	L-Xyl
	MOL005448	Leucinum
	MOL005449	h-Met-h
	MOL005450	cholestanol
	MOL005451	holest-7-enol
	MOL000449	Stigmasterol
	MOL005453	phytic acid
	MOL005454	(S)-Allantoin
	MOL005455	(-)-ABA
	MOL005456	Deltoside
	MOL005457	Deltoside_qt
	MOL005458	Dioscoreside C_qt
	MOL005459	Diosgenin-3-O-beta-D-glucopyranoside
	MOL000546	diosgenin
	MOL005460	ophipogonin D_qt
	MOL005461	Doradexanthin
	MOL005462	Methylcimicifugoside
	MOL005463	Methylcimicifugoside_qt
	MOL005464	(3S,4aS,4bS,8R,8aS,10aR)-3-hydroxy-1,1,4a,8-tetramethyl-7-vinyl-3,4,4b,8,8a,9,10,10a-octahydrophenanthrene-2,5-dione
	MOL005465	AIDS180907
	MOL005466	1,3,6-trihydroxy-8-(3-hydroxy-3-methyl-butyl)-7-methoxy-2-(3-methylbut-2-enyl)xanthone
	MOL000055	L-Lysin
	MOL000056	DTY
	MOL000061	Prolinum
	MOL000628	darutoside
	MOL000065	ASI
	MOL000067	L-Valin
	MOL000068	L-Ile
	MOL000071	Istidina
	MOL000953	CLR
Curcumaelongae Rhizoma(Jianghuang)	MOL000166	ZINC01609418
	MOL000023	Hemo-sol
	MOL000244	()-Borneol
	MOL000027	alpha-Curcumene
	MOL000036	beta-caryophyllene
	MOL000037	γ-elemene
	MOL000449	Stigmasterol
	MOL000475	anethole
	MOL000485	TMH
	MOL000493	campesterol
	MOL000612	(-)-alpha-cedrene
	MOL000888	demethoxycurrcumin
	MOL000890	(+)-alpha-Curcumene
	MOL000892	TNP00001
	MOL000898	(1S,6R,7R)-4-isopropylidene-1-methyl-7-(3-oxobutyl)norcaran-3-one
	MOL000900	(5R,6R)-5-isopropenyl-3,6-dimethyl-6-vinyl-5,7-dihydrobenzofuran-4-one
	MOL000901	BRN 3094585
	MOL000902	curcumol
	MOL000905	()-beta-Pinene
	MOL000910	Germacron
	MOL000917	cineole
	MOL000921	(1S,4E,10S)-8-isopropylidene-1,5-dimethyl-11-oxabicyclo[8.1.0]undec-4-en-7-one
	MOL000929	(5S)-5-[(1R)-1,5-dimethylhex-4-enyl]-2-methylcyclohexa-1,3-diene
	MOL000944	(6R)-2-methyl-6-(4-methylphenyl)hept-2-en-4-one
	MOL000945	bisdemethoxycurcumin
	MOL000946	demethoxycurcumin
	MOL000947	(6Z,10S)-3-isopropylidene-6,10-dimethyl-cyclodec-6-ene-1,4-quinone
	MOL000948	4-methoxy-5-hydroxybis
	MOL000949	(3S,3aS,8aR)-3-hydroxy-5-isopropylidene-3-methyl-8-methylene-2,3a,4,8a-tetrahydro-1H-azulen-6-one
	MOL000950	ar-tumerone
	MOL000951	dihydrocurcumin
	MOL000952	(3S,3aS,8aS)-3-hydroxy-5-isopropylidene-3,8-dimethyl-2,3a,4,8a-tetrahydro-1H-azulen-6-one
	MOL000953	CLR
	MOL000954	α-turmerone
	MOL000955	turmeronol A
	MOL000956	(6S)-2-methyl-6-[(1S)-4-methylene-1-cyclohex-2-enyl]hept-2-en-4-one
	MOL000957	(3R,6E,10S)-3-isopropyl-6,10-dimethylcyclodec-6-ene-1,4-dione
	MOL000958	2,5-dihydroxybisabola-3,10-diene
	MOL000959	zedoarondiol
	MOL000960	procurcumadiol
	MOL000961	(3S,3aS,8aR)-3-hydroxy-5-isopropylidene-3,8-dimethyl-2,3a,4,8a-tetrahydro-1H-azulen-6-one
	MOL000962	(6S)-6-[(1R,4S,5S)-4,5-dihydroxy-4-methyl-1-cyclohex-2-enyl]-2-methylhept-2-en-4-one
	MOL000963	bisacumol
	MOL000964	4-hydroxybisabola-2,10-diene-9-one
	MOL000965	4,5-dihydroxybisabola-2,10-diene
	MOL000966	turmeronol B
	MOL000967	bergamotene
	MOL000968	beta-Bisabolene
	MOL000969	Dicumene
	MOL000970	Curlone
	MOL000971	Ethylpalmitate
	MOL000972	germacrone-13-al
licorice(Gancao)	MOL000105	protocatechuic acid
	MOL001097	o-xylene
	MOL001098	m-xylene
	MOL001099	p-xylene
	MOL000118	(L)-alpha-Terpineol
	MOL000012	Arachic acid
	MOL001484	Inermine
	MOL001543	Vicenin-2
	MOL001599	α-cubebol
	MOL001696	Morusin
	MOL001737	ICO
	MOL001789	isoliquiritigenin
	MOL001792	DFV
	MOL001850	Izoforon
	MOL000211	Mairin
	MOL002137	OCT
	MOL002166	ISOHEPTANE
	MOL002198	Heptan
	MOL002311	Glycyrol
	MOL000239	Jaranol
	MOL002547	21987_FLUKA
	MOL002565	Medicarpin
	MOL000263	oleanolic acid
	MOL002678	EB
	MOL002693	nicotiflorin
	MOL002844	Pinocembrin
	MOL002850	butylated hydroxytoluene
	MOL002943	BuOH
	MOL003218	Neouralenol
	MOL000354	isorhamnetin
	MOL000359	sitosterol
	MOL003656	Lupiwighteone
	MOL003662	7,4'-Dihydroxyflavone
	MOL003686	Narcissoside
	MOL003896	7-Methoxy-2-methyl isoflavone
	MOL000392	formononetin
	MOL003985	2-Caren-10-al
	MOL000040	Scopoletol
	MOL000415	rutin
	MOL000417	Calycosin
	MOL000422	kaempferol
	MOL004328	naringenin
	MOL000437	Hirsutrin
	MOL000445	8-Prenylwighteone
	MOL004589	Methylheptane
	MOL000467	Castanin
	MOL004723	beta-Terpinene
	MOL000475	anethole
	MOL004801	2',7-Dihydroxy-4'-methoxyisoflavan-7-O-β-d-glucopyranoside
	MOL004802	(E)-1-butoxyhex-2-ene
	MOL004803	3-Hydroxyglabrol
	MOL004804	18beta-glycyrrhetinic acid
	MOL004805	(2S)-2-[4-hydroxy-3-(3-methylbut-2-enyl)phenyl]-8,8-dimethyl-2,3-dihydropyrano[2,3-f]chromen-4-one
	MOL004806	euchrenone
	MOL004807	glucuronic acid
	MOL004808	glyasperin B
	MOL004809	glyasperin E
	MOL004810	glyasperin F
	MOL004811	Glyasperin C
	MOL004812	glyasperins D
	MOL004813	glyasperins Z
	MOL004814	Isotrifoliol
	MOL004815	(E)-1-(2,4-dihydroxyphenyl)-3-(2,2-dimethylchromen-6-yl)prop-2-en-1-one
	MOL004816	(2R)-1-[2,4-dihydroxy-5-(3-methylbut-2-enyl)phenyl]-2-hydroxy-3-[4-hydroxy-3-(3-methylbut-2-enyl)phenyl]propan-1-one
	MOL004817	kanzonols K
	MOL004818	kanzonols L
	MOL004819	kanzonols T
	MOL004820	kanzonols W
	MOL004821	kanzonols X
	MOL004822	(E)-1-(2,4-dihydroxyphenyl)-3-[4-hydroxy-3-(3-methylbut-2-enyl)phenyl]prop-2-en-1-one
	MOL004823	licoagropin
	MOL004824	(2S)-6-(2,4-dihydroxyphenyl)-2-(2-hydroxypropan-2-yl)-4-methoxy-2,3-dihydrofuro[3,2-g]chromen-7-one
	MOL004825	glyinflanin A
	MOL005812	naringin
	MOL004827	Semilicoisoflavone B
	MOL004828	Glepidotin A
	MOL004829	Glepidotin B
	MOL004830	Octadiene
	MOL004831	(E)-1-[2,4-dihydroxy-3-(3-methylbut-2-enyl)phenyl]-3-[4-hydroxy-3-(3-methylbut-2-enyl)phenyl]prop-2-en-1-one
	MOL004832	WLN: 4OVR
	MOL004833	Phaseolinisoflavan
	MOL004834	3-(2-hydroxy-4-methoxyphenyl)-2H-chromen-7-ol
	MOL004835	Glypallichalcone
	MOL004836	echinatin
	MOL004837	Karenzu DK2
	MOL004838	8-(6-hydroxy-2-benzofuranyl)-2,2-dimethyl-5-chromenol
	MOL004839	(1S,2S)-1,2-dimethylcyclopentane
	MOL004840	Liconeolignan
	MOL004841	Licochalcone B
	MOL004842	licochalcone C
	MOL004843	licochalconeD
	MOL004844	glabrol
	MOL004845	apioglycyrrhizin
	MOL004846	apioglycyrrhizin_qt
	MOL004847	2,2-DIMETHYLPENTANE
	MOL004848	licochalcone G
	MOL004849	3-(2,4-dihydroxyphenyl)-8-(1,1-dimethylprop-2-enyl)-7-hydroxy-5-methoxy-coumarin
	MOL004850	liquoric acid
	MOL004851	Licoflavone
	MOL004852	7-hydroxy-2-[4-hydroxy-3-(3-methylbut-2-enyl)phenyl]-6-(3-methylbut-2-enyl)chromone
	MOL004853	Licoflavonol
	MOL004385	Yinyanghuo D
	MOL004855	Licoricone
	MOL004856	Gancaonin A
	MOL004857	Gancaonin B
	MOL004858	Gancaonin C
	MOL004859	2,3-dimethylhexane
	MOL000486	Prunetin
	MOL004860	licorice glycoside E
	MOL004861	Gancaonin D
	MOL004862	(2R)-2-[3,4-dihydroxy-5-(3-methylbut-2-enyl)phenyl]-5,7-dihydroxy-8-(3-methylbut-2-enyl)chroman-4-one
	MOL004863	3-(3,4-dihydroxyphenyl)-5,7-dihydroxy-8-(3-methylbut-2-enyl)chromone
	MOL004864	5,7-dihydroxy-3-(4-methoxyphenyl)-8-(3-methylbut-2-enyl)chromone
	MOL004865	5,7-dihydroxy-3-(2-hydroxy-4-methoxy-phenyl)-6-(3-methylbut-2-enyl)chromone
	MOL004866	2-(3,4-dihydroxyphenyl)-5,7-dihydroxy-6-(3-methylbut-2-enyl)chromone
	MOL004867	Gancaonin P
	MOL004868	Gancaonin Q
	MOL004869	Gancaonin R
	MOL004870	Gancaonin S
	MOL004871	(3S)-2,3-dimethylpentane
	MOL004872	gancaonin T
	MOL004873	Gancaonin U
	MOL004874	Gancaonin V
	MOL004875	3-[4,6-dihydroxy-2-methoxy-3-(3-methylbut-2-enyl)phenyl]-7-hydroxy-chromone
	MOL004876	Glycyram
	MOL004877	Licoricidin
	MOL004878	Glycycoumarin
	MOL004879	Glycyrin
	MOL004880	5,6,7,8-Tetrahydro-2,4-dimethylquinoline
	MOL004881	(E)-1-[2,4-dihydroxy-3-(3-methylbut-2-enyl)phenyl]-3-(2,4-dihydroxyphenyl)prop-2-en-1-one
	MOL004882	Licocoumarone
	MOL004883	Licoisoflavone
	MOL004884	Licoisoflavone B
	MOL004885	licoisoflavanone
	MOL004886	licorice-saponin C2
	MOL004887	licorice-saponin C2_qt
	MOL004888	licorice-saponin F3
	MOL004889	licorice-saponin F3_qt
	MOL004890	(4S)-2,4-dimethylhexane
	MOL004891	shinpterocarpin
	MOL004892	licorice-saponin G2
	MOL004893	licorice-saponin G2_qt
	MOL004894	licorice-saponin H2
	MOL004895	licorice-saponin H2_qt
	MOL004896	licorice-saponin J2
	MOL004897	licorice-saponin J2_qt
	MOL004898	(E)-3-[3,4-dihydroxy-5-(3-methylbut-2-enyl)phenyl]-1-(2,4-dihydroxyphenyl)prop-2-en-1-one
	MOL004899	licorice-saponin B2
	MOL004900	licorice-saponin K2
	MOL004901	licorice-saponin K2_qt
	MOL004902	glycyrrhetol
	MOL004903	liquiritin
	MOL004904	licopyranocoumarin
	MOL004905	3,22-Dihydroxy-11-oxo-delta(12)-oleanene-27-alpha-methoxycarbonyl-29-oic acid
	MOL004906	Hispaglabridin B
	MOL004907	Glyzaglabrin
	MOL004908	Glabridin
	MOL004909	glabrolide
	MOL004910	Glabranin
	MOL004911	Glabrene
	MOL004912	Glabrone
	MOL004913	1,3-dihydroxy-9-methoxy-6-benzofurano[3,2-c]chromenone
	MOL004914	1,3-dihydroxy-8,9-dimethoxy-6-benzofurano[3,2-c]chromenone
	MOL004915	Eurycarpin A
	MOL004916	2-methyl-5-propyl -nonane
	MOL004917	glycyroside
	MOL004918	HEX
	MOL004919	Sextone B
	MOL004920	Methylcyclopentane
	MOL004921	Docosyl caffeate
	MOL004922	2-methyl-6-ethyl decane
	MOL000391	Ononin
	MOL004924	(-)-Medicocarpin
	MOL004925	vitexin
	MOL004926	4H-1-Benzopyran-4-one, 2-(4-(beta-D-glucopyranosyloxy)phenyl)-2,3-dihydro-5,7-dihydroxy-, (2S)-
	MOL004927	Hispaglabridin A
	MOL004928	violanthin
	MOL004929	Pentadecanol
	MOL004930	Uralenol
	MOL004931	Uralenol-3-methylether
	MOL004932	glycyrrhizin
	MOL004933	uralsaponin B
	MOL004934	Isohexane
	MOL004935	Sigmoidin-B
	MOL004936	Uralene
	MOL004937	uralenneoside
	MOL004938	schaftoside
	MOL004939	Nortangeretin
	MOL004940	neoliquiritin
	MOL004941	(2R)-7-hydroxy-2-(4-hydroxyphenyl)chroman-4-one
	MOL004942	(E)-dodec-2-ene
	MOL004943	neoisoliquiritin
	MOL004944	Cyclobutanol, 1-ethyl-
	MOL004945	(2S)-7-hydroxy-2-(4-hydroxyphenyl)-8-(3-methylbut-2-enyl)chroman-4-one
	MOL004946	2-Tetradecanone
	MOL004947	Isoviolanthin
	MOL004948	Isoglycyrol
	MOL004949	Isolicoflavonol
	MOL004950	isoglycycoumarin
	MOL004951	Isoliquiritin
	MOL004952	licuraside
	MOL004953	Liquiritin apioside
	MOL004954	isograbrol
	MOL004955	isoglabrolide
	MOL004956	Isoononin
	MOL004957	HMO
	MOL004958	Isoschaftoside
	MOL004959	1-Methoxyphaseollidin
	MOL004960	22β-acetylglabric acid
	MOL004961	Quercetin der.
	MOL004962	24-Hydroxy-11-deoxyglycyrrhetic acid
	MOL004963	24-Hydroxyglycyrrhetic acid
	MOL004964	(Z)-1-(2,4-dihydroxyphenyl)-3-phenylprop-2-en-1-one
	MOL004965	3'(γ,γ-dimethylallyl)-kievitone
	MOL004966	3'-Hydroxy-4'-O-Methylglabridin
	MOL004967	3,3-Dimethylpentane
	MOL004968	3,4,3',4'-Tetrahydroxy-2-methoxychalcone
	MOL004969	2-Ethyl-p-xylene
	MOL000497	licochalcone a
	MOL004970	3-methylheptane
	MOL004971	3-methylhexane
	MOL004972	3-Methylpentane
	MOL004973	3-Ethylpentane
	MOL004974	3'-Methoxyglabridin
	MOL004975	3β-formylglabrolide
	MOL004976	Daidzein dimethyl ether
	MOL004977	1-Methoxyficifolinol
	MOL004978	2-[(3R)-8,8-dimethyl-3,4-dihydro-2H-pyrano[6,5-f]chromen-3-yl]-5-methoxyphenol
	MOL004979	4,2',4',alpha-Tetrahydroxydihydrochalcone
	MOL004980	Inflacoumarin A
	MOL004981	1-(5-hydroxy-2,2-dimethylchromen-6-yl)-3-(4-hydroxyphenyl)prop-2-en-1-one
	MOL004982	2,6,10-trimethyl-dodecane
	MOL004983	5,6,7,8-Tetrahydro-4-methylquinoline
	MOL005015	Licoriisoflavan A
	MOL004985	icos-5-enoic acid
	MOL004986	6″-O-acetylliquiritin
	MOL004987	11-deoxyglycyrrhetic acid
	MOL004988	Kanzonol F
	MOL004989	6-prenylated eriodictyol
	MOL004990	7,2',4'-trihydroxy－5-methoxy-3－arylcoumarin
	MOL004991	7-Acetoxy-2-methylisoflavone
	MOL004992	7-hydroxy-2-methyl-3-phenyl-chromone
	MOL004993	8-prenylated eriodictyol
	MOL004994	12-methyltetradecanoate
	MOL004995	Kanzonol H
	MOL004996	gadelaidic acid
	MOL004997	Araboglycyrrhizin
	MOL004998	Araboglycyrrhizin_qt
	MOL004999	Artonin E
	MOL000500	Vestitol
	MOL005000	Gancaonin G
	MOL005001	Gancaonin H
	MOL005002	beta-Glycyrrhetinic acid
	MOL005003	Licoagrocarpin
	MOL005004	Gancaonin I
	MOL005005	Glyasperin A
	MOL005006	Glyasperins K
	MOL005007	Glyasperins M
	MOL005008	Glycyrrhiza flavonol A
	MOL005009	Corylifolinin
	MOL005010	Kanzonol E
	MOL005011	Kanzonol Z
	MOL005012	Licoagroisoflavone
	MOL005013	18α-hydroxyglycyrrhetic acid
	MOL005014	Licorice glycoside A
	MOL005016	Odoratin
	MOL005017	Phaseol
	MOL005018	Xambioona
	MOL005019	(2R)-7-hydroxy-2-[4-hydroxy-3-(3-methylbut-2-enyl)phenyl]chroman-4-one
	MOL005020	dehydroglyasperins C
	MOL005021	Mipax
	MOL000511	ursolic acid
	MOL000561	Astragalin
	MOL000057	DIBP
	MOL000668	PENTYLFURAN
	MOL000671	()-Menthol
	MOL000676	DBP
	MOL000703	2-heptanone
	MOL000705	WLN: VH6
	MOL000098	quercetin
Radix Puerariae(Gegen)	MOL000392	formononetin
	MOL000357	Sitogluside
	MOL000358	beta-sitosterol
	MOL000390	daidzein
	MOL000391	Ononin
	MOL000399	Docosanoate
	MOL000441	LUPENONE
	MOL000481	genistein
	MOL000663	lignoceric acid
	MOL001999	scoparone
	MOL002347	(R)-Allantoin
	MOL002959	3'-Methoxydaidzein
	MOL003629	Daidzein-4,7-diglucoside
	MOL003641	Soyasapogenol B
	MOL012297	puerarin
	MOL004631	7,8,4'-Trihydroxyisoflavone
	MOL009720	daidzin
	MOL011797	(3S,4aR,6aR,6bS,8aR,9R,12aS,14aR,14bR)-4,4,6a,6b,8a,11,11,14b-octamethyl-1,2,3,4a,5,6,7,8,9,10,12,12a,14,14a-tetradecahydropicene-3,9-diol

## Sheet: Table S2
Supplementary Table S2: Information of the drug targets, database source targets, differentially expressed genes, module genes in WGCNA and the intersecting targets
Drug targets	Datebase	DEGs	WGCNA	The intersecting target genes
PTGS1	MSH6	CA1	A1CF	CTNNB1
DRD1	MSH2	PYY	ABCB1	CCND1
INSR	BRCA2	CLEC3B	ABCC1	CDKN1A
CHRM3	MLH1	SLC4A4	ABCC3	GSTM1
F2	BRCA1	GUCA2A	ABCD3	FAS
KCNH2	PMS2	ADH1B	ABCG2	ABCB1
CHRM1	APC	PLP1	ABHD5	ABCC1
ESR1	ATM	SCNN1B	ABHD6	ABCG2
AR	POLD1	CA7	ABI2	BCL2L1
ADRB1	TP53	CHP2	ABLIM1	MAPK3
SCN5A	AXIN2	FAM107A	ABO	FGF2
PPARG	CHEK2	GCG	ACAA1	UGT1A1
F10	PALB2	CDH3	ACAA2	CAV1
NQO2	CDH1	UGP2	ACAD8	BMP4
BCL2	POLE	GREM2	ACADM	ADIPOQ
CHRM5	BRIP1	CLCA4	ACADS	FOS
ALOX5	PTEN	ABCA8	ACAP2	PTGS1
PTGS2	EGFR	ETV4	ACAT1	NOS3
CA1	MUTYH	CA4	ACO2	PRKCB
ATP6AP2	C11orf65	TPH1	ACOT9	KCNH2
ADRA2A	BARD1	TMEM100	ACOX1	MSLN
CA2	BRAF	AL928768.3	ACP6	PPARGC1A
F7	KRAS	MMP28	ACSF2	PTGER2
ADRA2C	NF1	AQP8	ACSM3	AKR1C1
KDR	SMAD4	MS4A12	ACVR2A	AKR1C3
ODC1	STK11	RERGL	ADAM17	CA2
CHRM4	PIK3CA	CLDN8	ADAM28	AGTR1
RXRA	MSH3	SFRP1	ADAR	CXCL2
OPRD1	MET	NAP1L2	ADCY6	MT2A
ACHE	DICER1	DHRS9	ADH1C	ADRB2
SLC6A2	CDKN2A	GPM6B	ADH6	GHR
LDLR	EPCAM	COL11A1	ADIRF	NR3C2
ADRA1A	MLH3	ZG16	ADM2	SLC22A5
PGR	RAD50	ENC1	ADORA3	CPT1A
CHRM2	CTNNB1	MYOT	ADTRP	DPEP1
ADRA1B	RAD51D	CFD	AGFG2	MAOA
AKR1C3	RB1	RCAN2	AGL	CRYAB
PTPN1	RET	SLC30A10	AGR2	CA1
ACACA	RAD51C	SCGN	AGRN	EIF6
MMP2	ALK	CEMIP	AHCYL1	GSTM2
SLC6A3	BLM	CA2	AHCYL2	BCHE
NR3C2	NBN	GTF2IRD1	AIP	F13A1
ADRB2	ERBB2	P2RY14	AK1	HSD11B2
TNF	LOC126862571	HIGD1A	AKAP7	CES1
ADRA1D	TSC2	MT1M	AKAP9	CPT2
CHRNA2	BMPR1A	TRIB3	AKR1B10	P4HA1
TOP2A	FLCN	SST	AKR1C1	MAOB
AKR1B1	SMARCA4	MIF	AKR1C2	MAN2A1
SLC6A4	KIT	LPHN3	AKR1C3	ACAA2
TBXA2R	RAD51L3-RFFL	SLCO4A1	AKR7A3
EGFR	AKT1	TEAD4	AL928768.3
OPRM1	PTCH1	UGT2A3	ALAD
ABCC1	PDGFRA	AMPD2	ALAS1
ESR2	CTNNA1	ATP1A2	ALDH6A1
NR3C1	BAP1	FXYD1	ALDH9A1
DPP4	CDK4	NR5A2	ALPP
PLAU	CCND1	FOXF2	AMIGO3
IL6	HRAS	TSPAN7	AMN
MMP1	MRE11	PRKAR2B	AMOTL2
MAPK1	FANCC	IL6R	AMPD1
PON1	TGFBR2	DKC1	AMPD2
CTSB	H19	KRT24	AMZ2
CTSD	FGFR3	ANK2	ANG
IFNG	ESR1	S100A11	ANK3
FASN	NTHL1	NFE2L3	ANKLE2
BACE1	GALNT12	BCHE	ANPEP
PPARD	TSC1	TMEM132A	ANXA3
FGF2	TERT	CBFB	AOC1
MAPK14	NRAS	CXCL3	AP1B1
ITGB2	ATR	MMP11	AP3B1
CCL2	FGFR2	FHL1	AP3S2
IL1B	GREM1	BEST2	AP5M1
MAPK3	CDKN1B	WDR74	APBA3
GSK3B	FH	SOX4	APOB
SELE	SDHA	MPC1	APOBEC3B
MPO	MEN1	AKR1B10	APOBR
CDK1	PMS1	CDH19	APOL6
PLAT	MIR21	DHRS11	APOLD1
GJA1	MYC	ENDOD1	APPL2
MAPK10	SDHB	ETFDH	AQP8
VCAM1	CCAT1	EDN3	ARAF
MMP3	SDHD	PDE9A	ARF3
HSP90AA1	VHL	SLC7A5	ARFIP1
THBD	MEG3	NR3C2	ARHGAP44
F3	PVT1	PUS7	ARHGEF18
NQO1	BUB1B	PLCE1	ARHGEF9
CDK2	GAS5	CCND1	ARID5A
DPEP1	HOXB13	PRR7	ARL14
LTA4H	EP300	MIR4680	ASAP1
BCHE	AR	GPX3	ASB8
MAOB	UCA1	INHBA	ASCC2
MAOA	CHEK1	CBX3	ASL
CDK6	ERBB3	HILPDA	ASPHD1
CDK4	SRC	SGK1	ASRGL1
CHRNA7	MALAT1	CLDN1	ASTE1
SOD1	ARID1A	PAFAH1B3	ATOH1
JAK2	FBXW7	SETBP1	ATOX1
CYP3A4	AOPEP	TMEM35	ATP11B
AMY2A	NF2	CWH43	ATP12A
TP53	RNF43	S100A11P1	ATP1B3
CHEK1	RUNX1	SRPX	ATP2A3
PRKACA	BAX	UGDH	ATP2B1
MAPK8	SDHC	CITED2	ATP2C2
TYW5	FANCM	LYVE1	ATP5A1
LYZL6	XIST	PRPH	ATP5B
IGHG1	PPARG	TIMP1	ATP5F1
TOP1	DCC	EPB41L3	ATP6V0D1
HMGCR	HOTAIR	NDRG2	ATP6V1F
HMOX1	PCAT1	SNRPD2	ATP8A1
IGF2BP3	MIR145	SHMT2	ATXN7L1
COL3A1	TUG1	NME1-NME2	AUH
RB1	FGFR1	MRGBP	AVEN
PRSS1	LZTR1	CXCL1	AVPI1
GSTM1	MDM2	PRKACB	B3GNTL1
HSPA5	MIR125A	SMPDL3A	B4GALT2
ACP3	NOTCH1	GPD1L	B4GALT4
CCNA2	MIR17	CAD	BACE2
SOAT1	MIR143	TGFBI	BAG1
AHR	CCAT2	PDK4	BAI2
GRIA2	PIK3R1	ADH1C	BAMBI
AKR1C1	XRCC2	MRPS17	BANF1
NCOA2	CASP8	OSBPL3	BARD1
NCOA1	SMARCB1	KLF4	BBS10
GPT2	CASC2	GUCA2B	BCAS1
PLA2G2E	IDH1	HEATR1	BCL10
PKIA	POT1	CHPF	BDKRB2
GSTM2	MIR31	BTNL3	BECN1
CAMTA2	PRKAR1A	ESM1	BEST2
PRSS3	ERBB4	OGN	BICD1
PPP3CA	CDKN2B-AS1	C7	BLNK
IL2RA	MIR221	LGALS2	BLOC1S1-RDH5
PSMD3	ERCC2	PLXNA1	BMP2
HSD3B1	MAP2K1	CCL14	BMP4
HSD3B2	MIR34A	ITM2A	BMP5
AHSA1	STAT3	HHLA2	BMP8A
ADIPOQ	HULC	S100B	BPNT1
SLPI	MTOR	HAPLN1	BRD3
APOB	LINC-ROR	DAAM2	BRINP3
BAX	CDC73	MIR22	BTBD3
ABCG2	NTRK1	PANK3	BTD
BIRC5	MIR30A	PPM1H	BTNL3
BAD	CRNDE	DPT	C14orf159
BCL2L1	MIR155	ACACB	C16orf71
BMP4	MIR182	TGIF1	C19orf26
C5AR1	MIR200C	ABCG2	C19orf60
CASP1	NFE2L2	SND1	C1orf106
CASP3	AURKA	CXCL12	C1orf115
CASP8	HOTTIP	FUCA1	C1orf35
CASP9	MIR141	CACNB2	C2
CTNNA1	MIR126	SOX9	C21orf33
CTNNB1	SUFU	PJA2	C2CD2
CAV1	IGF2	RUVBL1	C2orf72
CD40LG	MIR20A	NEDD4L	C4orf19
CHKB	MIR195	FAM60A	C5orf30
MAPK8IP2	FLT1	RAP1A	C6orf120
CLDN4	MIR34C	ACO2	C7orf63
CXCL10	RAD51	TNXA	CA1
CXCL11	MIR18A	HERC3	CA12
CXCL2	MIR29A	GLTP	CA2
ATF2	NEAT1	CXCL8	CA4
CREB1	MCC	WDR43	CA7
CDKN1A	DLC1	PPAP2A	CALCA
CYP19A1	MIR27A	NFASC	CALCOCO2
CYP1A1	MIR203A	LPAR1	CALML4
CYP1B1	SMAD2	CCT6A	CALY
CYP2D6	KCNQ1OT1	RHBDF2	CAMLG
CYP2E1	VEGFA	GDF15	CAMSAP1
CYP4B1	HIF1A	AHCYL2	CAMTA1
DCAF5	MIR223	SCD	CAPG
DUOX2	ZFAS1	XPOT	CAPN5
ENPP7	RECQL4	SLC17A4	CAPN9
CCL11	BCL2	RAB27A	CASD1
ELK1	TCF7L2	CGREF1	CASKIN2
EIF6	TMEM127	PTGER4	CASP7
FOSL2	BCAR4	UBE2C	CASZ1
CCND1	CDKN1A	PDE2A	CAT
CCND2	MIR139	HSD17B2	CBFA2T3
CCNB1	MIR106A	KLF9	CBFB
GABBR1	MIR10B	CHI3L1	CBR1
CSF2	LOC126806658	SLCO2A1	CCDC64
HSF1	DANCR	WDR12	CCDC68
HSPB1	TGFB1	HPGD	CCDC85B
HK2	FANCE	GNA11	CCL15
HAS2	SDHAF2	ZAK	CCL23
HIF1A	WRN	CSE1L	CCL7
MCL1	MIR133B	UTP14A	CCND1
CHUK	SMAD7	ADAMTSL3	CCNJL
IKBKB	MIR106B	MFAP2	CD164
IGFBP3	PTGS2	MORC2	CD177
IGF2	ROS1	ADAMDEC1	CD2AP
ICAM1	CYTOR	CHGA	CD44
IRF1	SMO	CARHSP1	CD9
IL10	MIR215	DIEXF	CDC14A
IL1A	CASC8	PTN	CDHR2
IL4	MIR224	GARS	CDHR5
CXCL8	GNAS	CRYBG3	CDK11A
F11R	IDH2	ANK3	CDKN1A
JUP	MIR183	EIF3B	CDR2L
LITAF	MIR320A	CHL1	CDRT1
CES1	MIRLET7B	VIP	CEACAM1
FCER2	MUC16	GNL3	CEACAM7
MMP9	IL1B	BGN	CEBPB
MT2A	AXIN1	EGFL6	CELA3A
MTTP	WT1	ASPA	CELSR2
MAPK7	MIR100	BMP5	CEMIP
MYC	MIR191	PPP1R12B	CEP164
GAP43	SNHG16	CASD1	CEP70
NCF1	MAPK1	NONO	CES2
NFKBIA	DHFR	TNFRSF17	CES3
NFE2L2	FGFR4	INO80B	CFD
NR1I2	ERCC5	COL1A1	CFDP1
NR1I3	SPRY4-IT1	LINC00341	CHAT
SPP1	EZH2	PTGS1	CHGA
OLR1	BANCR	PRDX6	CHGB
PPARA	LOC129933707	SECISBP2L	CHMP2A
SERPINE1	MIR140	FAM129A	CHMP2B
PECAM1	MIR93	DNASE1L3	CHMP3
PARP1	CD274	TOMM34	CHMP5
PCOLCE	MIR127	TGFBR3	CHMP6
RUNX1T1	NRG1	ATP6V1F	CHP1
PRKCA	KDR	CLCA1	CHP2
PRKCB	MIR19A	SDPR	CHPF
PRKCG	MIR25	CPM	CHPT1
PRKCZ	NTRK2	MMRN1	CHRFAM7A
PCDH12	MIR146A	KIT	CIB1
FOS	NTRK3	CNR1	CIC
SFTPB	ZEB1	GDPD3	CIDEB
NPEPPS	MIR23A	HADHB	CIDEC
AKT1	FANCD2	KAT2B	CKB
RAF1	MIR451A	SLC3A2	CKMT1A
RASSF1	BUB1	TCF21	CLCA1
RASA1	JUN	CDK4	CLCA4
RASGRF2	FANCI	FABP2	CLDN1
ERBB2	CCNE1	ZBTB16	CLDN7
ERBB3	PHOX2B	EXOSC5	CLDN8
RUNX2	TYMS	MET	CLDN9
CHEK2	MIR96	HSD11B2	CLIC3
STAT1	MIR497	BMP2	CLIC5
STAT3	MAX	SSB	CLINT1
SOAT2	MIR192	TNFRSF12A	CLMN
SREBF1	AIP	STX12	CLSTN1
E2F1	SNHG1	CDC25B	CLSTN3
E2F2	RPS20	SSBP2	CLTB
RELA	NKX2-1	MT1F	CLTC
FASLG	RAF1	GSTM2	CLUL1
DIO1	IL6	ARHGEF9	CNGA1
TYR	MIRLET7G	CRYZL1	CNN2
PTPN6	CYCS	INPP5A	CNNM2
UGT1A1	TLR2	LRRC19	CNNM4
HSD11B2	CDKN2B	ENTPD5	CNP
NOS2	PRNCR1	COL4A5	CNPPD1
AGTR1	AFAP1-AS1	NEBL	COL17A1
GHR	HOXA11-AS	RPS6KA5	COL4A5
ALDH2	GSTM1	FGL2	COLEC11
PTGFR	MIR27B	CD36	COLGALT1
KCNJ11	SOX9	GEMIN6	COPS7B
SELP	FANCA	SORD	CORO2B
BTK	MGMT	CKS2	COX16
SYK	MIR214	TESC	COX5A
HDAC6	MIR200B	KCNMA1	COX7B
RAD51	BCYRN1	MBNL1	COX7BP1
JAK3	MIR222	CCDC68	COX7C
PLK1	KEAP1	ECT2	CPM
MAPK9	XRCC3	NBEA	CPT1A
ECE1	ERCC4	AGL	CPT2
GLB1	MAP2K4	CBX8	CPTP
GCKR	MTHFR	RAE1	CRABP1
ATP5F1B	FAS	PGM1	CRADD
P4HB	MIR205	PXMP2	CREB3L1
CFTR	RHOA	ADRB2	CRELD2
GPT	MIR34B	GSTM1	CRYM
B4GALT4	MIR296	AP5M1	CSNK1E
ACE2	MIR9-1	RNF43	CSNK1G3
MAP2	TH2LCRR	GPR56	CSNK2A2
CYP24A1	MIR210	CHRDL1	CST1
TYRP1	MIR29B2	PLAU	CST2
CRYAB	MIR146B	TPX2	CST4
MKI67	TNF	IMPDH1	CSTB
APOA1	MMP9	PMAIP1	CTAGE5
BARD1	MIR24-1	AMPD1	CTNND1
CPT1A	MIR15B	JAM2	CTSH
CD5L	MMP2	RPN2	CTSS
CDKN2AIP	MIR10A	TDP2	CUEDC2
CDC20	GSTP1	PTP4A1	CUL7
CDKN1B	MUC1	GMPS	CUTC
MAP2K5	MIR32	CCNO	CWH43
CCNB1IP1	SOX2-OT	PRKCB	CYP2C18
MDM2	SEPTIN9	PPARGC1A	CYP2C19
FSD2	MIR26A1	ATIC	CYP2C9
GFAP	FLT4	MMP7	CYP3A5
GADD45A	SNHG5	PLCD1	CYP3A7-CYP3AP1
EP300	IL2	MTM1	CYP4F12
CDC37	RNASEL	SLC12A8	DAZAP2
IGF1R	HNF1A-AS1	ACADS	DDIT4
ITGB5	MIR107	MTMR9	DDX60
IFNA1;	MIRLET7C	KIAA0513	DECR1
DCT	MIR31HG	MT4	DEFB1
LEPR	ABRAXAS1	VEGFA	DENND1B
PBK	PIK3CG	PPP1R14B	DENND2A
MDC1	CXCR4	PACSIN2	DERA
MSLN	TP53COR1	LGI1	DFFA
TIMP1	MIRLET7A1	CST1	DGKA
TIMP2	SNHG12	CCNB1IP1	DHDDS
MAPK12	EGF	SNHG17	DHRS1
BUB1	MIR128-2	MEIS3P1	DHRS11
CDC25C	IL1RN	AHCY	DHRS4
NOS3	CFTR	GSN	DHRS9
NCOR1	MIR29C	MPG	DIEXF
PLIN2	MIR345	ASCL2	DLD
PPARGC1B	MIR328	C9orf16	DLEC1
PGP	RAD51B	FAM47E	DLG1
PDGFA	MIR24-2	DNAJC2	DNAJC12
PTGER2	MIR200A	PRDX1	DNASE1L3
KLK3	ODC1	LEF1	DNM2
F2R	XRCC1	STMN2	DOK4
RBM45	MIRLET7F1	PPM1A	DPY19L1
SAFB	NNT-AS1	AKAP7	DRAP1
ATM	MIR181A2	SEMA6A	DUSP10
PLK2	MIR150	RUNDC3B	DUSP14
GH1	PTPN11	DENND2A	DUSP7
SOD2	ENG	NIT2	DXO
TEP1	MIR335	RRP9	EAPP
TGFB1I1	RECQL	ADTRP	ECH1
RHOA	PANDAR	LOC100506558	ECHDC1
TRPM2	CEACAM5	PINK1	ECHS1
TFF1	CDK12	IRAK1	ECI1
FAS	CASC19	KCTD9	EDAR
BAP1	BIRC5	MFSD12	EDEM3
CYP21A2	SMARCE1	PADI2	EDN3
LPL	SMAD3	OSBPL1A	EFHC2
SLC6A1	DPYD	SPINK2	EFTUD1
ABAT	ABCB1	DUSP14	EGFL6
GLRA1	FASLG	PDZRN4	EHHADH
GOT1	CBR3-AS1	CEACAM7	EIF2AK3
ADRA2B	CREBBP	RANGAP1	EIF4G3
GRIA1	ERCC1	GNPDA1	ELAC1
RXRG	MIR342	PUS1	ELOVL5
GRIN2A	PTENP1	RP3-507I15.1	ELOVL6
MET	RNY3	LRRC8E	EMP2
PYGM	CASC11	TACR2	ENC1
PPIA	TH2-LCR	APPL2	ENDOD1
TRPV1	NORAD	RIPK2	ENOSF1
RHO	ABCC1	IL1R2	ENPP4
CDC25B	RAD54L	RPGRIP1L	ENTPD5
CYP2A6	MIR181A1	TOX	EPB41L4B
HNF4A	IGF1R	SLC26A3	EPHX2
CTRB1	NFKB1	PRDX4	EPS8
GOT2	RASSF1	RGS13	ERCC1
DAO	MIR15A	FABP4	ERF
APAF1	MIR22	CCT3	ERLIN2
CRAT	DNMT1	MT1G	ERO1LB
SLC38A3	XPC	FJX1	ERP44
PCYT1A	MIR199A1	CTSG	ESM1
GATM	TGFBR1	TRAK2	ETFA
GSTA2	YAP1	PPAP2B	ETFDH
GCLC	CD44	RAD54B	ETHE1
MAN2A1	PRKDC	PAICS	ETNK1
TPI1	MIR149	ZNF106	ETV4
ME2	FANCG	CNN2	ETV5
P4HA1	DDR2	ACTR3B	EYA2
SFN	MIR339	FAP	EZR
MOGAT2	MIR148A	BOP1	F2RL1
ACTB	CDK2	FNBP1	FABP1
AZIN1	XPA	SCG2	FABP2
HP	MIR204	TRAP1	FAM134B
HNF1A	ITGB1	CD177	FAM149A
UCP2	MIR130B	ADAMTS1	FAM162A
PPARGC1A	IGF1	WDR3	FAM179B
PCNA	MIR132	TMEM131	FAM189A1
PDHX	MIR135B	CCT4	FAM189B
SLC22A5	LINC00472	UBE2S	FAM21A
SLC2A4	GATA2	RETSAT	FAM21C
VCP	KRT20	LMOD1	FAM47E
TRIM26	LNCRNA-ATB	HDGF	FAM83E
GGT5	SNHG6	EPHA7	FAM8A1
BCAT2	BCL10	GTF3A	FBXO3
VDR	CASP3	GHR	FCGBP
ABCB1	GPC3	JAG2	FDX1
IGHG2	PLA2G2A	ATP11A	FEM1C
AMD1	SOD2	NLGN4X	FGF22
ALDH5A1	GLI1	FGFR2	FGFBP1
SHMT2	CXCL8	FXYD5	FGFR3
GRIN1	MITF	BBC3	FIBP
KYNU	LOC126806659	DHDDS	FLNB
GRIN2B	TINCR	IL11RA	FMO5
OAT	CDK6	BLOC1S1-RDH5	FOLR3
PLA2G4A	TERC	PRPF4	FOSL1
ARG2	HNF1A	RALGAPA1	FOXA1
SRC	SPOP	GBA3	FOXN2
SLC6A9	AMER1	AKAP9	FRYL
LTF	E2F4	E2F3	FUCA1
MMP8	BLACAT1	CPT2	FUS
MMP12	IRF1	HSPB6	FXR1
GALE	VDR	DMD	FXYD3
TXNRD1	RAD54B	ITM2C	FXYD5
MTOR	LOC129390903	YEATS2	FZD5
ATP6V1A	DNMT3A	ACADM	GABBR1
CELA1	MIR23B	SI	GALNT12
PLA2G1B	IFNG	RRP1	GALNT2
PFAS	MIR675	WISP1	GALNT7
MARS1	MIR99A	RCN1	GBA3
ACAA2	MIR193A	PSMA7	GCC2
GYS1	ADAR	EML1	GCG
MTR	GHET1	KAL1	GCNT2
ARSA	CYP17A1	UGT1A1	GCNT3
ALDH9A1	NPTN-IT1	EFNA3	GDNF
GLUD1	RNY1	CST2	GDPD2
OTC	LRRC56	MRPL17	GDPD3
F13A1	PALLD	RPP40	GIPC1
AMY1A	MIR211	NPY1R	GLTP
CKM	CTLA4	HSPB8	GLTSCR1L
PYGL	JAK2	NT5DC2	GNA11
ASNS	GSTT1	RBM28	GNA14
PC	CYP1A1	TTC28	GNE
AGXT	MIR137	GPM6A	GNG5
OPLAH	FANCL	HOMER1	GNL1
SLC7A4	MIR142	DPM2	GNRH2
CPT2	MIRLET7D	IDH3A	GOLGA1
SDHA	PARP1	LRMP	GOLGB1
CTH	PDCD1	IFITM2	GOLM1
SHMT1	PTPRJ	GNG7	GORASP1
GARS1	FEZF1-AS1	AOC3	GPA33
GNMT	KRT19	PHLPP2	GPC5
GLYAT	EGFR-AS1	RFC3	GPD1L
P3H3	HOXA-AS2	PPP2R3A	GPR125
NAGS	UHRF1	CENPF	GPR126
GLYATL1	KLF6	SDHD	GPR3
AGXT2	MKI67	CAND2	GPR37L1
GPHN	KMT2D	IL6ST	GPX4
PIPOX	TOE1	HMP19	GRAMD1C
DHCR7	SOX2	SLC25A4	GRAMD4
SLC25A10	ELAC2	TMEM63A	GRB10
MAN1B1	ERCC3	ATP2A3	GSDMB
ME1	CLMAT3	ANKRD12	GSTM1
GLUD2	EPHB2	ARL14	GSTM2
ATP2C1	MSR1	NEK2	GSTM4
PHYKPL	MIR373	COL21A1	GSTO1
SLC36A1	MIR95	NME1	GSTZ1
ADSS1	MIR424	RP4-781L3.1	GTF2A1
BCAT1	CRCS2	PPP1R13L	GTF2E1
LDHA	AGO2	ETHE1	GTF2H4
GLRA2	RARB	SCARB1	GTF2I
GCAT	SETD2	CPEB3	GTF2IRD1
GRIN2C	CCND2	TKT	GTF3A
PDHB	DUXAP9	PALB2	GUCA2A
GPI	PPM1D	IQGAP2	GUCA2B
ALAS2	PDGFRL	MSH5	GUK1
GLRA3	CASR	C4orf19	H6PD
SLC25A13	FHIT	FAM46A	HADH
ME3	MIR30E	TSC22D3	HADHA
SRR	GSK3B	MTUS1	HADHB
LDHB	CRCS5	SLC26A2	HAPLN1
ABCC2	CRCS6	FAM162A	HCFC1
	MT-CO1	NAT10	HCG9
	LINC01133	RTN1	HECTD3
	MIR125B1	STC2	HEPH
	DROSHA	UBFD1	HGD
	KLK3	GPR162	HGF
	ACVR1B	SUCLG2	HHLA2
	MNX1-AS1	SASH1	HIBCH
	FOXO1	PTPRH	HIGD1A
	HMMR	GRINA	HILPDA
	FANCF	SYNM	HIPK2
	GATA3	PAPSS2	HIST1H1D
	CRCS11	DMXL1	HMGCL
	CRCS9	THY1	HMGCS2
	SHC1	PPA1	HMGN5
	NAT2	CELSR3	HNRNPDL
	COLCA1	ZNF74	HOMER1
	SNHG20	CD1D	HOXA11
	PRKN	NUTF2	HOXD1
	IGFBP3	SERPINH1	HPGD
	ABCG2	SCP2	HPGDS
	MIR199B	MAOA	HRASLS2
	MIR372	ITIH5	HSD11B2
	FBXO11	GTPBP4	HSD17B11
	PPP2R1A	ARNTL2	HSD17B2
	TUSC7	MYO1A	HSD3B2
	MIR152	SF3B3	HYAL2
	PGR	NELFCD	ICAM3
	PTPN12	DUS4L	IDH3A
	MAP3K1	NXPE4	IER3
	MIR101-1	C10orf2	IFI6
	CDKN1C	HMGB3	IFIT1
	ZEB1-AS1	PCID2	IFITM2
	MUC2	ABHD3	IFITM3
	AKT2	C2	IGFALS
	BCL2L1	KCNMB1	IGSF3
	MIR181B1	CBX7	IL12RB2
	OGG1	MEF2C	IL15RA
	IL10	MIR6883	IL18
	DMD	ABCD3	IL1R2
	TFDP1	SLC9A1	IL26
	SCG5	PPAT	IL27RA
	CEBPA	SPINK5	IL6R
	AXL	MTERF3	IMPA1
	HOTAIRM1	HAUS6	IMPA2
	LINC00261	SLMO1	INHBB
	PCA3	TGDS	INO80B
	MIR98	POLD2	INPP5K
	TMEM238L	GPX1	INSL5
	MIR338	PDE8A	INTS5
	MUC6	ANPEP	IP6K2
	MIR216A	CLEC5A	IPO9
	RHBDF2	CAV1	IQGAP1
	MMP1	TPSG1	IQGAP2
	ESR2	ATR	IRF6
	TLR4	WDR7	ITGA2
	SPINK1	GSTM4	ITM2C
	RINT1	TRMT112	ITPKA
	PDGFRB	ANGPT2	JOSD1
	KRT7	FARSA	KAT5
	MMP7	TCEAL2	KBTBD11
	ROCK1	CDK7	KBTBD2
	MIR185	SMPD3	KCNK2
	CRCS7	C14orf132	KDELC1
	CRCS8	PFDN4	KDM3A
	MIAT	SYNJ2BP	KDM8
	MT-CYB	SNAPC4	KERA
	HNF1B	ADAM28	KIAA0895
	HGF	FKBP10	KIAA0930
	CD82	PPP2CB	KIAA1024
	CYP19A1	PTX3	KIAA1324
	VEGFC	HBG1	KIF13B
	LUCAT1	SOCS2	KIR2DS1
	MIR16-1	TP53I3	KLC2
	PCNA	MMP14	KLF4
	CDX2	KIF4A	KLK1
	MIR122	PMEPA1	KLK10
	DLEC1	BZW2	KRBOX4
	FER1L4	CXCL2	KRCC1
	TYMP	LRRC1	KRT19
	REV3L	GAREM	KRT20
	FZD3	CEBPB	KRT24
	MIR494	MT1H	KRT37
	CBL	GGCT	KRT8
	NQO1	CD47	KXD1
	ATRX	CLU	LAMC2
	FOXA1	GNAI1	LAMTOR3
	MAP2K2	TGIF2	LARGE
	FOXM1	EIF3H	LARP7
	LOC130062899	ADRM1	LEPREL4
	MIR7-3HG	ARHGAP44	LGALS2
	SLX4	MTHFD2	LGALS3
	MIR124-1	ACAT1	LGALS4
	PLAU	RYR3	LGALS9
	B2M	ASB8	LGALSL
	DNMT3B	AURKA	LGR4
	PPP2R1B	CPOX	LHPP
	MIR26B	ANKZF1	LIF
	TP73	SVIL	LIMA1
	RMI1	SLC6A6	LIN7C
	MIR375	NTHL1	LINC00094
	SNHG17	HMGB3P1	LINC00483
	DPP10-AS1	FLNC	LINC00597
	DACOR1	TBC1D16	LINC00623
	CASC9	NDN	LINC00667
	TP63	LIMA1	LINC00675
	LOC111589215	SMCHD1	LOC100289097
	MAPK3	BCL2L1	LOC100506403
	ZEB2	EPHB4	LOC100506558
	HFE	PHLDA1	LOC100507472
	MIR422A	KPNA2	LOC100652777
	CASP10	BRINP3	LOC101928589
	MIRLET7E	TAF1D	LOC101928676
	RSPO2	DPEP1	LOC101929087
	HEIH	LILRB5	LOC101929857
	MT-ND1	KDELC1	LOC101930052
	HSP90AA1	CGRRF1	LOC102724200
	ERCC6	PAQR4	LOC102724985
	TWIST1	PPP3CB	LOC339166
	LOC130001603	CCDC69	LPCAT1
	MIR324	2024-03-08	LPCAT4
	CDC27	GALNT6	LPGAT1
	RAC1	MT1HL1	LPHN3
	KLLN	MFSD10	LRP3
	MCL1	KIF20A	LRRC1
	CYP2A6	BCAR3	LRRC19
	MIR429	BRIX1	LRRC31
	E2F1	MXI1	LRRC8E
	HAGLR	AHNAK	LRRFIP2
	BCAR1	TMEM97	LUZP1
	LOC100507346	LMO3	LUZP2
	NME1	SLC22A5	LYPD3
	LINC00858	MYC	LZTS3
	CBS	AK055981	MALL
	STAT1	NOX4	MAN2A1
	MIR92A1	IFITM3	MAOA
	LEF1	CRYAB	MAPK3
	ABL1	KCNK3	MAPK6
	MIR454	BCAP31	2024-03-08
	MYO1B	SNTB1	MARK4
	RPL34-DT	COL1A2	MAST3
	SNAI1	TUBAL3	MBD2
	TOP1	GRB7	MBNL3
	AKT3	RPL36	MCTP2
	CTAG1B	ABCA6	ME2
	DUXAP10	EPHX2	MEGF6
	WWOX	PBX1	MEP1A
	LINC01672	PLN	MEP1B
	CASP9	AGRN	METTL22
	VTI1A	PABPC3	MFSD10
	MIR483	MARCKSL1	MFSD12
	GPC6	NSUN5	MGAT4A
	TNFRSF10B	NOP14	MGLL
	MIR193B	HSPD1	MGST2
	LINC00460	CNNM4	MGST3
	HOXB-AS3	FAS	MIA3
	GAPLINC	KIAA0020	MICB
	CDK1	ZPR1	MIR4680
	HDAC1	CHGB	MIR5193
	IQANK1	COL2A1	MIR6513
	BACE1-AS	MT1E	MIR6787
	BMP6	CIRBP	MKL1
	RUNX3	TOP2A	MKL2
	MIR129-2	SMYD3	MKRN7P
	RBFOX1	GPRASP1	MLH3
	EIF3E	EDNRB	MLX
	MUC5AC	HSP90AB1	MMP17
	CXCL12	MRE11A	MMP28
	PIK3CD	PLAC8	MMP7
	PTK2	NR3C1	MOB3B
	CASC15	ZNF593	MOGAT2
	MIR485	RGL1	MORC2
	FN1	SLC7A11	MOSPD1
	RECK	TEX30	MPC1
	BRF1	SULT1B1	MPG
	MIR361	TRIP13	MPI
	CCND3	LSM7	MRPL34
	LINC-PINT	EXOSC8	MS4A12
	PCAT6	BHLHE40	MSL3
	MIR423	ARMCX1	MSLN
	FOXO3	C1orf95	MST1
	SNHG7	RASAL2	MST1L
	DRAIC	HSD17B11	MSX2
	WEE1	CLDN5	MTM1
	WSPAR	DIXDC1	MTMR11
	CDKN3	RUVBL2	MTR
	PKM	HBB	MTUS1
	JAK1	TRIM29	MUC2
	FALEC	NAP1L1	MUC4
	FGF2	ATP2B1	MUC5B
	KCNB2	PTK7	MUT
	TNFSF10	CAP2	MVP
	RMRP	MCM2	MXD1
	TCF7	RNF11	MXI1
	ICAM1	KAT2A	MYD88
	EXO1	INSM1	MYL5
	RELA	HJURP	MYL6B
	PTPRK	DSN1	MYO15B
	NFKBIA	SLC35D1	MYO1A
	TP53TG1	UAP1	MYO5C
	SP1	NXT1	NAAA
	MIR7-3	ERCC6L	NADK
	MIR196B	EIF3E	NANS
	TUSC8	FOXN3	NAP1L1
	SLC2A1	KIF18B	NAPA
	MAPK8	SIM2	NARS
	LOC107303340	PGRMC2	NAT1
	BIVM-ERCC5	MAB21L2	NAT2
	MIR370	GIT1	NCDN
	KDM6A	LZTS3	NCOA4
	CYP2E1	DST	NDNF
	NCRUPAR	FCGBP	NDRG2
	MIR532	C1orf115	NDUFA1
	KMT2C	BFSP2	NDUFA5
	MIR130A	FLVCR2	NDUFA6
	DDB2	ABCC1	NDUFB4
	APEX1	MFAP4	NDUFB8
	CSF1R	FANCI	NDUFC1
	SOCS1	FAM13B	NDUFV2
	LOC107303338	CES3	NEDD4L
	FTX	TCF7L1	NENF
	PROM1	CBX4	NEO1
	LOC126860438	POLD4	NEURL1
	POLK	COL7A1	NEUROD1
	LEF1-AS1	PLOD3	NFE2L2
	PRSS1	SORBS2	NFKB1
	SOS1	MT1X	NFKBIE
	SNHG3	FYCO1	NHEJ1
	UGT1A1	SQLE	NIPA2
	LINC00659	NOP2	NIT1
	NOS2	JADE3	NMB
	PIK3R2	TRANK1	NMU
	PRKCA	FBL	NOD2
	MAPK14	SH2D2A	NONO
	BIRC3	ZDHHC24	NOS3
	MMP14	PAK1IP1	NOVA1
	MIR425	GID8	NPY1R
	SPP1	POLR1D	NQO2
	IGF2R	YTHDF1	NR1H4
	TOP2A	TNFSF15	NR3C2
	INS-IGF2	TGS1	NR5A2
	PCAT29	APOBR	NRD1
	SGK2	EIF2S2	NRG1
	HIF1A-AS1	SGCE	NSD1
	MIR212	FAM117A	NT5C2
	TGFA	NOL8	NXPE4
	TIMP1	DPY19L1	OASL
	CERNA3	TTI1	OCEL1
	RSPO3	PDGFRA	OGDH
	PURPL	ECI2	OGT
	LOC126862278	TLR3	OR1F2P
	MIR331	MT2A	ORMDL2
	CRP	MIR1304	OSBPL10
	MIR374A	ZMIZ2	OSBPL7
	TCERG1	CD302	OSM
	MIRLET7I	PID1	OTUB2
	NPM1	RNF114	OXLD1
	SOX5	CCL23	OXSR1
	SLC9A9	STAB1	OXTR
	TFF1	IFITM1	P2RX1
	SERPINE1	RBCK1	P2RX4
	TP53BP1	SHCBP1	P2RX5
	LINC01567	GRAMD3	P4HA1
	XPO1	ACKR1	PACSIN2
	CYP1B1	EAPP	PACSIN3
	LEP	PTTG1	PADI2
	PIK3CB	UGT2B15	PAIP2B
	ALDH2	KBTBD11	PANK3
	PLK1	CPT1A	PAPD7
	MBD4	BEX4	PAPSS2
	XIAP	CCDC85B	PAQR5
	MIR30B	SEPT6	PARM1
	MIR181C	CCT5	PARVB
	MTR	LEPREL1	PBLD
	RHO	MYH11	PCBP4
	RIOX2	SPG20	PCDHB3
	MIR202	CLIC5	PCK1
	SLC25A25-AS1	CEP55	PCSK7
	EPHA3	PCK1	PDCD10
	FOXP4-AS1	KIAA0232	PDCD4-AS1
	PHB1	MIR1292	PDCD6IP
	SKP2	MUC4	PDE8A
	CYP1A2	BEND5	PDE9A
	MIR206	EIF4EBP1	PDLIM1
	LOC126863064	PRMT3	PDZD3
	SNAI2	SPP1	PER2
	PRF1	SEPP1	PEX11A
	GDF15	CASP7	PEX26
	IL4	GPR183	PGM1
	MIR486-1	MMP1	PGPEP1
	EPHB4	KANK2	PHLDA1
	FOXP3	LIMS2	PHLPP2
	MED12	SLC4A2	PHYH
	MIR378A	OTUB2	PIEZO1
	GABPB1-AS1	THBS2	PIGB
	KDM3A	LOC100652777	PIGN
	MIR542	CLMN	PIGR
	TMPRSS2	SOSTDC1	PIP4K2B
	MIR33A	EIF2S3	PIP5K1B
	VIM-AS1	HSPH1	PITPNB
	NCOA3	KIAA1644	PITPNC1
	RBM5-AS1	NUPL1	PKD1P1
	WNT5A	F2R	PKN1
	VIM	SULT1A2	PKP2
	EPHA2	CA12	PLA2G15
	IL17A	F13A1	PLA2G16
	TYR	SRPX2	PLAC8
	HLA-A	TDGF1	PLCD1
	CAV1	CDKN1A	PLCE1
	LAMA5	RCAN1	PLD1
	MIR22HG	MAN1A1	PLEKHB2
	NCOR1	MMP3	PLGRKT
	LINC00538	TRIM24	PLOD1
	FENDRR	LAS1L	PLS1
	FASN	CDK1	PLXNA1
	CLPTM1L	TWIST1	PMAIP1
	MROCKI	SQRDL	PMEPA1
	MIR491	MIR1204	PMM1
	LINC01630	IER3	PNLIPRP2
	BTG3-AS1	MALL	PNPLA3
	NSD1	LRP8	PNRC2
	MIRLET7A3	IGJ	PODXL
	NAT1	SLC52A2	POLD4
	MIR138-1	ASUN	PPARD
	PRKACA	FEZ1	PPARG
	CSF2	SULT1A1	PPARGC1A
	RARA	ITGA2	PPIP5K2
	MIR92A2	LOC100996693	PPM1B
	CCNB1	KIF14	PPOX
	GACAT3	EXOSC4	PPP1CC
	RIPK1	SLC25A15	PPP1R11
	LAMC1-AS1	PYCRL	PPP1R13B
	SF3B1	RNASEH2A	PPP1R13L
	CCL2	TSPAN1	PPP1R14D
	AOC4P	KIF23	PPP2R4
	MYCN	MAOB	PPP6C
	TSPAN31	DGKZ	PRDM10
	FBXL19-AS1	HBD	PRDX6
	MIR503	AP1S1	PRKACB
	PLAUR	E2F5	PRKAG2
	JAK3	SGK2	PRKCD
	LINC01617	DSC2	PRMT7
	MIR144	ATP5A1	PROCR
	BTK	MCM3	PROSC
	EXT2	DNAJC15	PRR5L
	INS	LAGE3	PRRG1
	CTSD	DDX27	PRSS12
	HSPA5	SNRPB	PRSS22
	BMP4	LTBP4	PSMB9
	HSPB1	MEST	PSMC4
	MXI1	NUDT1	PSME4
	CAHM	OLR1	PTCH2
	MIR498	MCM6	PTGDR
	ADIPOQ	CDH11	PTGDR2
	TCF3	BCAS1	PTK2B
	LMNA	ARHGAP15	PTK7
	LINC00511	LIF	PTP4A1
	WRAP53	SPARCL1	PTPN12
	TSG101	GYPC	PTPN9
	PTPN3	NEO1	PTPRF
	SRA1	MMP12	PTPRH
	MIR381	DTX2	PTPRR
	PAK1	LGR5	PTPRU
	FOLH1	ATP2B4	PVRL2
	SOX21-AS1	CSRP1	PVRL3
	CHD1	NAALADL1	PXMP2
	ABCC4	DMPK	PYROXD1
	ZNF582-DT	PDPN	PYY
	LINC02446	ADH1A	R3HDM4
	GPRC5D-AS1	SOBP	RAB11A
	MIR377	BYSL	RAB11FIP3
	MIR34AHG	WDR77	RAB26
	RXRA	GINS1	RAB27A
	PCAT7	S100P	RAB29
	POU5F1	AGTR1	RAB8A
	BAK1	CNN3P1	RAD21L1
	PBRM1	CD44	RAF1
	MIR151A	PTGDR	RALB
	NIHCOLE	CNN1	RALGDS
	MIR103A1	PLSCR4	RALGPS1
	PCAT2	SERINC1	RAPGEFL1
	ARAF	TPSB2	RBBP5
	PPARD	HNRNPL	RBKS
	MAP7	CCT2	RBM23
	KITLG	EFNA4	RBM47
	MIER3	CENPI	RBP1
	INSR	RAB15	RBPJL
	FOS	PODXL	RCN1
	DLEU2	FASN	RER1
	HMGB1	PRPF6	RERE
	SBDSP1	ITGA7	RETSAT
	PDCD1LG2	SLC35A1	REXO4
	POU5F1P4	SRD5A1	RFX2
	BCL2L11	SMIM14	RFXANK
	SLC22A18	TNFRSF10B	RHBDF2
	CCNA2	SYNE1	RHOBTB1
	PTK2B	VWA5A	RHOD
	CSF1	ECH1	RHOF
	BMI1	SLC5A6	RIMS3
	TGFB2	ADNP	RIOK3
	DLEU1	C14orf159	RMDN3
	TPP1	RFC4	RNASE4
	MIR197	SULF1	RNF138
	AREG	MSX2	RNF186
	PPP2R2A	KLHL7	RNF187
	LINC01527	KL	RNF216
	TIMP2	POFUT1	RNF39
	STAT5A	PRMT1	RNF5
	CERNA2	ASPM	RNPEP
	MIR186	PARPBP	RP11-348N5.7
	IFNA1	DUSP7	RP3-508D13.1
	PINCR	SIDT2	RP4-560B9.4
	FAP	LGR4	RP4-781L3.1
	DLGAP4-AS1	SFXN3	RPL38
	RPS6KB1	NPTX1	RPS6KA1
	KMT2A	BMPR1A	RPS6KA5
	COMT	CCNF	RRP12
	U2AF1	MAGI2	RSAD2
	LINC02086	JAM3	RTCB
	ETV4	MFAP5	RTEL1-TNFRSF6B
	TSHR	AMN	RUSC1
	NOTCH2	PCSK5	RXRA
	IRS2	TPSAB1	S100A10
	KIF1B	PDE5A	S100A11
	VEGFD	PFKFB3	S100A11P1
	MIR181D	LMNB2	S100A14
	EPAS1	NOTCH3	S100A2
	LINC01507	DES	SAA3P
	LINC01618	F2RL1	SACM1L
	CREB1	KLRB1	SALL1
	MAMDC2-AS1	DSCC1	SAMD9
	HIPK1-AS1	LOC100130872	SAR1B
	THBS1	MATN3	SATB2
	MYB	ARFGAP1	SBNO2
	LINC02223	DGKA	SCAMP2
	MIR196A2	TNS1	SCAPER
	TMX2-CTNND1	GPSM2	SCGB2A2
	SRD5A2	HLF	SCNN1A
	IRS1	SAMD9	SCNN1B
	ABCC2	TPM1	SCP2
	DLEU7-AS1	KRT23	SDF2
	AHR	GCNT3	SDF4
	WNT1	PSD	SDHA
	EHHADH-AS1	SLC12A2	SDHAP1
	FGF3	RNF113A	SDHB
	CALR	TSPYL5	SDHD
	HSPA4	CCL15	SEC14L2
	MMP3	EDNRA	SELENBP1
	DKK1	CILP	SEMA3F
	IL1A	CTSH	SEMA4G
	MIR28	FOLR2	SEMA6A
	STAT5B	TRPA1	SERPINA6
	MACROD2-AS1	KIF1C	SERPINB2
	GRB2	CPNE1	SERPINB5
	CYP3A4	ZNF267	SETD5
	ETS1	MYLK	SEZ6L2
	SEC63P1	LOXL2	SFTPD
	DELEC1	RBM47	SGK2
	HDAC9	FOXF1	SGSM3
	TRIM24	NUP155	SH2D2A
	IL7R	RACGAP1	SH3BGRL3
	EPHX1	MEF2A	SHOX
	DAPK1	ACAA2	SI
	LGALS3	TMEM255A	SIDT1
	MIR499A	RRS1	SIGLEC7
	MIR128-1	COL10A1	SIRT7
	FLT3	NAT1	SKAP1
	GSEC	C16orf62	SKIL
	SPARC	C1orf112	SLC13A4
	MIR124-3	RPA3	SLC17A4
	CDH2	GPA33	SLC17A5
	ETV6	CHD7	SLC1A1
	ELAVL1	SERPINE1	SLC22A18
	CKS1B	PARVA	SLC22A18AS
	ATP6V0D2	PTDSS1	SLC22A5
	LDLR	POLR3G	SLC25A20
	C10orf143	HKDC1	SLC25A22
	MSMB	CDC6	SLC25A24
	KLF4	PERP	SLC25A3
	CTSB	HMGA1	SLC25A46
	TIMP3	CDHR5	SLC25A5
	MSH5	NKX2-2	SLC26A2
	ITGA5	RASL12	SLC26A3
	TP53I3	RUFY2	SLC28A2
	CTAG2	MRTO4	SLC29A1
	FGF7P5	NCAPG2	SLC2A1
	GNAQ	HBA1	SLC30A1
	TRRAP	TAF1A	SLC30A10
	BMP2	ACTG2	SLC30A9
	TTK	KRCC1	SLC35A3
	CFTR-AS1	PDGFD	SLC35D1
	SIRT1	DDX60	SLC39A6
	MIR663A	ATP8A1	SLC3A1
	MMP11	TNS4	SLC44A4
	LDHA	SELENBP1	SLC4A2
	HMGA2	IMPA1	SLC4A3
	S100A4	DBF4	SLC4A4
	ING1	SFTPD	SLC50A1
	HNRNPK	TPD52L2	SLC6A13
	KDM4B	SPARC	SLC9A1
	MIR495	NAT2	SLC9A2
	KLF5	NUP62CL	SLC9A3R1
	MIR301A	STK3	SLCO5A1
	MYD88	SFRP4	SLTM
	MIR502	MAN2A1	SMAP1
	CDC25C	EFHD1	SMARCA2
	MAPK10	CPA3	SMARCAL1
	ERG	SPON1	SMCO4
	CFLAR	DPY19L4	SMPD1
	GNE	CACNA1H	SMPD3
	TCF4	UGT2B17	SMPDL3A
	LINC00673	SLC11A2	SMURF2
	GALNT17	SMTN	SMYD2
	EXOC2	CLIP3	SMYD3
	RBBP8	REV3L	SNAI1
	ABCA1	HAND1	SNAPC1
	TNFRSF10A	NCAPG	SNX10
	EXT1	INSL5	SNX4
	BAD	FGF7	SNX6
	CTCF	VAMP2	SOCS6
	ALDH1A1	DTL	SOSTDC1
	MIR4435-2HG	DAAM1	SOX12
	MIR302C	CD46	SOX4
	DGCR5	SAA3P	SP2
	FGF4	CD79A	SPAG16
	SCARNA5	LEPREL4	SPDEF
	XBP1	TMEM30B	SPG11
	PTGS1	RECQL4	SPIB
	GAST	CKS1B	SPINK2
	SUZ12	GPALPP1	SPINK4
	NOTCH3	PROSER1	SPINK5
	ZFHX3	RFWD3	SPINT1
	CA9	EVPL	SPRED2
	PDGFB	LIG1	SQRDL
	MIR148B	FAM114A1	SRI
	WT1-AS	GABRE	SRPX2
	MIR196A1	DENND1B	SRSF4
	IL3	KNTC1	ST3GAL4
	LOC126807437	TNFSF11	STAP2
	CCL5	CMAHP	STARD5
	KRT18	ALDH1A1	STC2
	CD24	MIR3917	STK25
	NDRG1	LIFR	STRA6
	CDC42	LOC101930052	STS
	AFP	GSTP1	STX1A
	STAT6	PLS3	STXBP1
	SNHG15	TACC3	STXBP3
	SFRP2	ACTC1	STYK1
	CD36	NPM3	SUCLG2
	LINC01234	PTBP3	SULT1A1
	CSF3	DUSP4	SULT1A2
	GEN1	PQLC1	SULT1B1
	GAPDH	TMEM158	SUMO4
	MIR452	ATAD2	SUOX
	MME	NACC2	SYF2
	IDO1	PDXK	SYNE2
	MIR129-1	EMD	SYTL2
	TNFRSF1A	PDZRN3	TACSTD2
	IL6R	FABP6	TAOK3
	BECN1	ZEB2	TBC1D16
	CDC25A	CCNB1	TBCB
	NOS3	DCLK1	TBL3
	IFI27	EZH2	TBX10
	EGR1	IGFBP6	TCF7L2
	DOK7	MYBL2	TCTN1
	NRP1	KRT20	TDP2
	MIR136	PRUNE2	TDRD7
	SULT1A1	ERO1L	TESC
	ALB	P2RX4	TESK2
	MIR125B2	MGLL	TEX11
	DIS3L2	PDZD3	TFCP2L1
	MIR134	RCBTB1	TFPT
	PLCG1	C17orf75	TGFA
	PTHLH	TRAF5	TGFBI
	JUP	PRELP	TGIF1
	RYR1	SLIT2	TGM2
	RECQL5	STC1	THADA
	GRP	BIRC5	THUMPD2
	HIF1A-AS2	CPNE7	TJP3
	ENO1	VIPR1	TLE1
	XRCC6	MAPK3	TLN2
	LPAR2	RNF138	TLR3
	RB1CC1	PDP1	TM4SF1
	ENPP7	CP	TM7SF2
	AURKB	CCL8	TM9SF3
	ACTB	MLXIP	TMCC1
	TLR9	CENPN	TMCO1
	CYP2D6	FAM189A1	TMED1
	YBX1	MELK	TMEM109
	ID1	CHEK1	TMEM120B
	MIR511	FERMT1	TMEM131
	MAD1L1	ITGBL1	TMEM132A
	CDH3	PTBP2	TMEM135
	FGF10	MLXIPL	TMEM160
	PTPRD	FXYD6	TMEM184B
	PREX2	WFDC1	TMEM246
	EZR	ID2	TMEM254
	DKC1	SH3BGR	TMEM30B
	BDNF-AS	POLB	TMEM40
	CYP24A1	ELOVL6	TMEM59
	IFNA2	SLC6A7	TMEM9B
	MTA1	C1GALT1	TMPRSS2
	SOD1	CFH	TMPRSS3
	RAD1	C6orf48	TMPRSS5
	LGALS1	MAST3	TNFAIP1
	CYLD	LTBP2	TNFRSF10B
	SFRP1	LOC101928620	TNFRSF12A
	USP28	PLEKHS1	TNFSF10
	ANXA5	TMPRSS2	TNFSF11
	MTRR	GOT1	TNFSF12-TNFSF13
	ITGAV	C5orf30	TNFSF13
	HNF4A	RRM2	TNFSF14
	TEK	COL5A2	TNFSF15
	SHH	S100A2	TNNI1
	MIR29B1	MORC4	TOR1B
	KRT8	LPCAT4	TP53I3
	IL2RA	FMO5	TPH1
	XRCC5	FGF13	TPK1
	PRKCD	ZSCAN18	TPRA1
	CDH13	FCGR1A	TPSG1
	LGR5	AKR1C1	TPST2
	LINC00958	DNMT1	TRAF1
	MIR99B	SRI	TRAF3IP2
	MACC1	EMP1	TRAF5
	ENO2	YPEL5	TRAPPC13
	BSG	UCHL3	TRHDE
	SST	KIF13B	TRIM15
	LIG4	SGPP1	TRIM29
	WIF1	FGF9	TRIM31
	PSG2	RGS2	TRIM34
	ANXA2	TMEM47	TRIM36
	CD28	FABP1	TRIP4
	ITGA6	SLC17A9	TRMT112
	CXCL1	BACE2	TRPA1
	CLDN7	INTS8	TRPM2
	ZEB2-AS1	MDK	TRPM4
	MC1R	RPP25	TRPM6
	CEACAM3	MEIS1	TSPAN1
	SF3B2	SEMA4G	TSPAN3
	HDAC2	LGI2	TSPAN5
	SERPINB5	ALDH4A1	TSPAN7
	ANGPT2	CDCA3	TSPAN8
	IL33	GDPD5	TST
	NBAT1	RAI2	TTC23
	ADH1B	MIR7114	TTC9
	CTNND1	ENPP2	TTN
	IGFBP2	GABBR1	TUBAL3
	MAGEA1	TIAM1	TULP3
	PDK1	ARID3A	TWF2
	KLRK1	TST	UAP1
	SKIL	GPR125	UBE2Z
	PKHD1	GPR143	UBE4A
	L1CAM	CTSV	UBR2
	BIRC2	CKMT1A	UBXN8
	HMGA1	GRHL2	UGDH
	MUC17	PARM1	UGGT2
	INHBA	CTNNB1	UGP2
	GSTM3	NSUN5P1	UGT1A1
	TFRC	RNASE4	UGT2A3
	IL18	SKIL	UGT2B15
	HAVCR2	RTEL1-TNFRSF6B	UGT2B17
	HLA-B	NUSAP1	UGT2B28
	SOCS3	MEIS2	UHRF1BP1L
	PAH	DPYD	ULK4
	FSCN1	VCAN	UNC13B
	BLTP2	PBLD	UNC5C
	MUC4	SH3BP4	UQCRC2
	PXN	LRRC15	USP39
	EREG	OLFML2A	VAMP8
	UICLM	MXRA5	VDR
	SQSTM1	NAT6	VEGFA
	LRP6	PDLIM3	VILL
	TNFRSF9	LOC728392	VLDLR
	MAGEA3	HSPA2	VWA5A
	LEPR	CYP4F12	WDR46
	MIR508	ODF2	WDR74
	LCP1	LYN	WFDC2
	POU5F1B	MCM7	WISP3
	SLC19A1	MMP9	WSCD2
	MIR184	WNT5A	XK
	CLU	A1CF	XKR8
	GSN	FOXM1	XPNPEP1
	HMOX1	TFDP1	XRCC1
	CBFB	SLC46A3	YEATS2
	MT-TT	KCNN4	YTHDC2
	LOC130004273	SLC7A1	ZBED2
	CD80	SIDT1	ZBED8
	BID	FCGR1B	ZDHHC24
	DSP	SECTM1	ZFAND6
	MXRA5	CDC20	ZG16
	CDK8	MAD2L1	ZMPSTE24
	ZNF276	CES2	ZNF205
	MED1	STON1	ZNF221
	CCKBR	MAP1B	ZNF267
	ILK	MTFR1	ZP2
	LINC02605	THEM6	ZSCAN2
	FADD	SERPINB5	ZZEF1
	MIR627	CFB	AAR2
	MAP3K6	FBXL5	ABCB7
	HPGD	VGLL3	ABCC10
	MIR198	ASPSCR1	ABHD3
	TPX2	CEBPD	ACD
	CD40	KCTD12	ACO1
	CCN2	C20orf27	ACSL6
	NEK2	PVRL3	ACTR1A
	CASP7	STMN1	ACTR5
	S100A8	MYL9	ADCY3
	DDIT3	EVI2B	ADNP
	PRKCB	GLS2	ADRM1
	LOC110806263	P4HA1	AHCY
	PAK4	GALNT12	AKR7A2
	GADD45A	MEGF6	ANKMY2
	RRAS2	MUC2	ANKRD12
	MIR515-1	CD69	ANKRD27
	MIR376A1	SPC25	AP4M1
	POSTN	LY6E	APC
	PDPN	OLFML3	APMAP
	F3	PACS1	ARFGAP1
	EIF4EBP1	LGALS4	ARID3A
	WNT2	TRHDE	ARL1
	EHBP1	TTK	ARMCX5
	PSCA	PRC1	ASCL2
	MIR330	CDKN3	ASXL1
	CDKN2C	MCM10	ATG2A
	PTPN6	COL3A1	ATP5E
	ADH1C	PHLDA2	ATP6AP1
	CLDN1	FBLN1	ATP9A
	TGM2	PKIG	ATP9B
	PAX8	BUB1B	AUTS2
	MMP13	CDT1	AVL9
	TNFRSF8	PTP4A3	AXIN1
	BICDL3P	CD27	B2M
	FOXE1	PER3	B3GALT5
	CXCR2	ITPA	B4GALT5
	TMEFF2	SLC35A3	BAG6
	PDCD4	KIAA1024	BBIP1
	CHUK	CENPE	BCAP31
	CCR7	HSD17B6	BCAR3
	FAN1	KLK10	BCL2L1
	FGF7	CLIC2	BIN1
	CD276	CAPG	BLVRB
	TIAM1	COLEC12	BRD7
	TET2	SSPN	C11orf24
	LOX	SYNC	C11orf95
	DDR1	DLGAP5	C20orf24
	EPO	RASSF2	C7orf25
	CD8A	DUSP2	CAB39
	BMP7	AEN	CACNA1D
	LOC129994371	PLS1	CAMKMT
	REST	PDZK1IP1	CASK
	HABP2	LOC101930578	CAST
	ALDOA	GZMB	CBFA2T2
	DSG2	CD48	CBX4
	BBC3	PIK3R1	CCDC22
	ACTA2	OXCT1	CCDC53
	METTL3	ZFPM2	CCNG2
	STUB1	HSPB7	CD58
	MIR133A1	FGF2	CDK5RAP1
	BRINP1	SH3BGRL	CDKN2C
	MST1R	STT3A	CDR2
	MIR432	COMP	CEBPZ
	AKAP9	BTBD3	CEL
	EIF4E	CDC25A	CELSR1
	MDM4	VCL	CEP250
	CAGE1	CCNE1	CETN2
	ANXA1	FAM46C	CGRRF1
	MPO	MAF	CHMP7
	APOE	CDC45	CIAO1
	GLI3	SNX10	CKMT2
	HBEGF	PSAT1	CLCN7
	CCDC26	TACC1	CLUHP3
	IL7	TCFL5	CMC4
	FOSL1	LOC100996668	COBLL1
	AMACR	HDAC4	COMT
	ATF3	RPIA	COPS6
	PTGER4	COL5A1	CPNE1
	MIR20B	WLS	CPNE7
	AIFM1	ASPHD1	CRAT
	ALOX5	STARD13	CSE1L
	PRKAA1	EIF6	CSTF1
	MIR219A1	PCOLCE2	CTNNBL1
	CD4	IMPA2	CTSE
	MIR340	EID1	CTSV
	CTTN	ASNS	CXorf40A
	TGFB3	LRP5	CXorf40B
	APAF1	PMP22	CXorf56
	HSPA8	FRYL	CYP39A1
	ANGPT1	SLC29A2	DACH1
	TXN	KIF18A	DAPK1
	MIR30C1	FOXO1	DCUN1D2
	IGF2-AS	SLC2A1	DDB2
	TKT	FAM149A	DDX27
	IL13	PAQR5	DGKZ
	ITGB4	VILL	DHX34
	SGK1	LMCD1	DHX35
	MIR574	COL4A1	DIDO1
	HPSE	CCL21	DKC1
	HSPD1	TRIM36	DLGAP4
	TJP1	AOX1	DMXL1
	MIR190A	PLAT	DMXL2
	MECOM	PCMTD2	DNAJC1
	SNORD15A	KIF21B	DNAJC15
	SERPINA1	HMGCS2	DNMT3B
	HDAC6	DHCR7	DPEP1
	EPB41L4A-DT	YAP1	DPM1
	VTN	SLC28A2	DSC2
	CTSE	KRT18P50	DSN1
	DLL1	FSCN1	DYNLRB1
	SEZ6L	FEN1	DYRK2
	EED	LCN2	ECI2
	MIR16-2	NBEAL2	EDEM2
	HSP90AB1	RNASE1	EEA1
	CLDN4	SAMD4A	EEF1A1P42
	PIM1	CNIH3	EFNA1
	ITGA3	OMD	EFNA3
	DIABLO	SMPX	EFNA4
	SYNE1	PPAP2C	EGLN3
	PTTG1	LIPG	EIF2AK1
	RUNX1T1	PROCR	EIF2S2
	IL15	A2M	EIF3C
	FEN1	NEU1	EIF6
	PAX5	KIAA0895	ELAVL2
	PEBP1	CLIC3	ELMO2
	LOC130009266	CPTP	EMD
	NKX3-1	CCL20	ENOX2
	NANOG	ANXA3	ENTPD6
	HERC2	USP6NL	EPHA4
	ROBO1	FAM134B	EPHB1
	NCAM1	NOS3	EREG
	SERPINB2	AKR1C2	ERGIC3
	ADAM17	CEL	EVPL
	THADA	PELI2	FABP6
	WNT3A	S1PR1	FAM46A
	BCL6	TNFSF10	FAM50A
	MIR455	HMMR	FAM53B
	CD9	ABCA5	FARP1
	CEACAM1	SLC44A4	FAS
	RPS27A	PIP5K1B	FBXO2
	DVL1	LOC101929857	FECH
	YTHDC2	RBL1	FERMT1
	STAG2	CHST15	FLVCR2
	ABCB11	DDIT4	FMR1
	TFAP2A	GDE1	FRMD4B
	RMST	IGH	FTSJ1
	MAP3K8	LY6G6D	GABRE
	LAMC2	APMAP	GALNT1
	HLA-G	GINS4	GALNT6
	IGFBP1	FZD5	GAREM
	NQO2	C2orf72	GAS2
	TBX3	FERMT2	GDPD5
	ALOX12	PSMG1	GGH
	CUBN	OLFML2B	GID8
	MIR17HG	CKB	GINS1
	PCGEM1	EPHX1	GLA
	CLDN3	REEP1	GMEB2
	GPI	CXCL11	GNAQ
	PML	KRT18	GNAS
	HDAC4	CBX6	GNG7
	ZNF304	SNX24	GPKOW
	LINC00473	SLCO1B3	GPR143
	CSNK2A1	AURKB	GPR157
	H2AX	TUBB2A	GPR56
	DPP4	MEP1A	GPSM2
	LINC00963	CFHR2	GRAMD3
	IKBKB	RSAD2	GRB7
	LOC107982234	PTTG3P	GRINA
	MIR100HG	CDHR2	GSK3B
	KDM1A	AOC1	GSS
	CDH17	AKAP12	HAUS7
	VEGFB	SRSF6	HPSE
	PRKD1	GATM	HS1BP3
	ITCH	TBC1D4	HSD17B10
	MIR590	POU5F1	HSPH1
	BAG1	ATHL1	HYAL1
	ITGA2	EYA2	IDH3G
	PTPRC	LAMC2	IFRD1
	PIN1	ADAM8	IFT52
	SHMT1	MCM4	IGBP1
	EDN1	ID2B	IGF2R
	POLR1HASP	EHHADH	IMPACT
	AGER	COX7A1	INPP1
	UMPS	NMU	INSM1
	MIR30D	DDR2	IRAK1
	CXCR3	TACSTD2	ITCH
	PDPK1	GRP	JADE3
	SOX4	ZNF423	JAG2
	LIG1	DUSP1	JARID2
	POLB	PROX1	KAT2A
	CEACAM6	PPP1R16B	KCNQ1
	CD34	MS4A1	KCTD9
	TRIM28	TNFRSF11A	KHDRBS3
	BTRC	CFI	KIAA0355
	MIRLET7A2	GOLM1	KLHDC10
	EHMT2	AZGP1	KRAS
	RASAL2	SLC27A5	KRT23
	TFF3	SPAG16	LAGE3
	TNFRSF1B	TNFSF4	LAPTM4B
	TRAF5	TXNIP	LAS1L
	MIF	MYO15B	LDB1
	LINP1	TJP3	LGR5
	CYP2C9	SAC3D1	LIME1
	LGALS3BP	NID2	LOC100289561
	CD86	EPB41L4B	LOC100652930
	TNFRSF11B	DACH1	LOC100996724
	CD46	PTGER2	LOC101929240
	GZMB	GNE	LOC101930150
	NRP2	PBX3	LRRC2
	KRT5	ETS2	LSAMP
	EWSR1	BTG2	LSM14B
	HK2	IGLV4-60	LXN
	GFOD3P	MSLN	LY6G6D
	PTPN13	SLC39A4	MAPK7
	CHI3L1	IL32	MAPRE1
	FGF9	ANG	MARC2
	CXCL10	SCN7A	MBD1
	CHGA	PNLIPRP2	MED1
	PARD3	IL20RA	MED7
	MVP	PKP3	MEST
	IQGAP1	PLAGL2	MGAT5
	GPX4	SERPINA3	MICU1
	MAD2L1	KRT18P44	MIR1204
	MAP2K3	VSNL1	MIR22
	SNHG14	LOC101929272	MIR6125
	IFNB1	IGLL5	MLLT4-AS1
	MIR582	HGD	MME
	S100A9	MAGEH1	MOCS3
	MIR449A	LOC389906	MON2
	TG	DPY19L1P1	MORF4L2
	MIR135A1	EPHB2	MOSPD3
	ZNF667-AS1	FOXD1	MPHOSPH10
	CEACAM7	FANCF	MPPE1
	ACACA	LOC101927458	MPV17
	FANCD2OS	CTSF	MRGBP
	IL11	TMPRSS3	MRPL57
	ADRM1	ITPKA	MT1E
	ST14	GGH	MT1F
	EBAG9	CCNA2	MT1G
	PPARA	WWTR1	MT1H
	NTN1	ARHGAP6	MT1HL1
	APOB	PKD1P1	MT1M
	BCR	FSBP	MT1X
	THBS4	MRC1	MT2A
	MIRLET7F2	NCAPH	MT4
	HSPA9	SERPINE2	MTMR1
	TRB	FUT8	MUC1
	MIR337	SEZ6L2	NAA10
	LZTS1	NFAT5	NAT9
	NFATC1	SLC22A3	NCBP2
	NUDT1	LOC101929910	NCK2
	SOD2-OT1	PNMA1	NCOA3
	CDX1	CCL3	NCOA6
	NR1H2	RAD51AP1	NDE1
	BIRC7	FLNA	NDRG3
	CSNK1A1	CXCL5	NDUFB11
	PPP2R5C	FOSL1	NEBL
	SEMA4A	LRFN4	NECAB3
	HSP90B1	COL18A1	NECAP1
	MYCL	EPHB3	NELFCD
	TUBB	SLC1A1	NEU1
	IL2RB	GPR35	NFE2L3
	G6PD	THBS4	NFS1
	TNS4	ABCB1	NFYC
	PTP4A3	LRRC31	NKRF
	TUBB3	IFI6	NKX2-2
	LOC129933695	CCNB2	NPEPL1
	KISS1	MEOX1	NPRL3
	SELE	KCTD14	NSDHL
	EPHA5	AXL	NSUN5
	LOC130004614	CRISPLD2	NSUN5P1
	HDAC3	SLC18A2	NUCB2
	MIR19B1	PTPLA	NUDCD3
	BRD4	ZBTB33	NXT1
	CCNA1	HIST1H1C	OGFR
	CSMD2	CXCL10	OSBPL11
	PLG	ARHGAP8	OSBPL1A
	SNORD44	WFDC2	OSBPL2
	MIR103A2	ATP9A	OSER1
	H3-3A	EFNA1	OXCT1
	FZD7	FOSB	PAAF1
	GSTA1	WSCD2	PCIF1
	CCL20	CELP	PCMTD2
	HIC1	WNT11	PDK3
	KAT7	NOD2	PDP1
	NOD2	SULT1C2	PEF1
	MIR605	PTGDS	PELI1
	KLK6	ACKR3	PEX16
	MAGI2	FRZB	PEX5
	EIF4A1	IGLL1	PFDN4
	JAG1	PTGIS	PGRMC1
	RAD21	HAND2-AS1	PHF20
	CYP27B1	PDGFRB	PHF8
	EIF2AK3	KLK1	PIGT
	SLC16A1	TPM2	PIN4
	CCEPR	XK	PLA2G2A
	LINC00941	PLA2G16	PLAG1
	RRM2	CES1	PLCG1
	ACTC1	FGGY	PLEKHB1
	ATP4A	DAPK1	PLOD3
	MPL	CCL4	PLXNA3
	HLA-DRB1	IFIT1	PLXNB1
	LAG3	HTR2B	POFUT1
	KCNH2	C8orf4	POLA1
	PCBP2-OT1	CXCL6	POLG2
	CSMD3	PSMB9	POLR1D
	EPOR	CCL24	POU5F1
	COL3A1	PIGZ	POU5F1P3
	CD55	NQO1	POU5F1P4
	NFKB2	FAIM3	PPDPF
	FOCAD	GIMAP6	PPM1H
	ITGB3	BANK1	PPP1R3D
	IGF2BP3	NDC80	PPP3CA
	E2F3	GINS2	PQBP1
	AREL1	ADIPOQ	PQLC1
	MYCBP2	CEACAM1	PRDX4
	TGIF1	NUAK1	PRKAR1B
	IL4R	CALML4	PROX1
	ATAD2	FAM83E	PRPF40A
	CSK	CR2	PRPF6
	IGFBP7	ZWILCH	PRR14
	PIK3C3	SNRPN	PSMA7
	ALCAM	FGFR4	PTGER2
	PECAM1	FXYD3	PTGER4
	XRCC4	RCN3	PTP4A3
	MSLN	CSF2RB	PTPN1
	RLIM	PLEKHO1	PUM2
	ING4	FCGR3B	QSOX1
	MIR9-3	CCL19	RAB22A
	GATA1	KLF2	RAE1
	UGT1A7	CECR1	RALBP1
	LRP5	KCNH2	RALGAPB
	MACF1	MEP1B	RALY
	FBN1	FCGR3A	RAP1B
	HAGLROS	TGFB1I1	RARRES1
	HSPA1A	CXADR	RBL1
	NCOR2	ADRA2A	RBM12B
	CEMIP	DNM1	RBM39
	HMGCR	INHBB	RBMX2
	NBR2	FDXR	RELA
	GJA1	BIK	RHEB
	HLTF	STOM	RHOC
	ABCC3	GNG11	RIPK2
	CEBPB	GPX2	RIPPLY3
	IGF2BP1	LAPTM4B	RLN2
	SSTR1	MGP	RNF10
	RPSA	GUSBP11	RNF113A
	ARHGEF15	KRT33A	RNF114
	MAPK9	LOC102724229	RNF19B
	KIR3DL1	RGS5	RNF43
	MTDH	AKR7A3	RNF44
	SPEN	BAMBI	RNF7
	REG4	BAX	RP11-209A2.1
	LINC00052	CSF1R	RP11-54K16.2
	FPR1	MUC5B	RP3-507I15.1
	MIR510	GPRC5A	RP5-1118D24.2
	BDNF	CD55	RPIA
	MIR487B	COL6A3	RPL10
	PHB2	ECM1	RPL10L
	NKILA	KCNQ1	RPL23
	GRWD1	GJB5	RPL32
	GRPR	SSR3	RPL36A
	SDC1	TRIM9	RPN2
	CYSLTR1	ERVH-4	RPS21
	POU2AF3	BLNK	RPS4XP2
	NCOA2	IGKV1-17	RTEL1
	CASP1	CEACAM6	RTFDC1
	PRDM2	BMP4	SCAND1
	SMC3	DNAJC12	SCARB1
	ETV1	PCNAP3	SCML1
	MCM7	FOXA2	SCML2
	VCAM1	IGHM	SDC4
	CXCL5	NID1	SEC24A
	COPS6	SPINK4	SECTM1
	MIR500A	LRP4	SERINC3
	MIR625	TRPM4	SERINC5
	PGK1	HP	SERPINB1
	CTBP1	PITX2	SETD6
	CALCA	IGKV1-37	SGK1
	CASP2	MZB1	SGPP1
	HLA-DQB1	VSIG4	SHOC2
	SRGAP1	IGFBP7	SIAH1
	FAM215A	PIGR	SLC10A3
	KLC1	RARRES1	SLC11A2
	TACSTD2	CTSK	SLC12A9
	E2F2	TUBB6	SLC13A3
	DIRC3	AC128677.4	SLC17A9
	MIR376B	APOH	SLC22A3
	RICTOR	BIN2	SLC25A14
	SNCG	ATP13A2	SLC2A4RG
	IGFBP6	PLA2G3	SLC35A1
	CCK	IGKV1OR2-108	SLC35A2
	BNIP3	MICB	SLC35C2
	MIR490	EREG	SLC3A2
	IRAK4	ACTA2	SLC5A6
	WNT2B	RGCC	SLC6A6
	MMP12	IGLL3P	SLC6A8
	PEG10	abParts	SLC7A6
	MIR218-2	LOC100293211	SLC9A8
	GLS	NCF1	SMAD2
	SPHK1	PLA2G2A	SMAD4
	CD59	PALLD	SMARCC1
	FOLR1	IGLC1	SMCHD1
	MYH11	FKBP5	SMOX
	PPP1R3C	FBLN2	SMS
	SBDS	EMP3	SND1
	FUS	PCP4	SND1-IT1
	ANO9	CLGN	SNTB1
	PPARGC1A	HS3ST3A1	SNX24
	SF3B3	LOC101930405	SP3
	SMUG1	FGG	SPAG7
	LGALS4	CYAT1	SPIN2A
	FCGR3A	POSTN	SPON1
	NTN4	APOC1	SQLE
	SSTR2	MS4A4A	SQSTM1
	CPS1-IT1	FOS	SRC
	HNRNPA1	LOC102725271	SRPK1
	CXCR1	HOXB6	SS18L1
	CD40LG	IGF2BP3	SSFA2
	COL1A1	ALB	SSR4
	COX5A	IGLV1-44	STAG2
	LINC00339	C10orf10	STARD3
	MIR608	SLC2A14	STAU1
	ASXL1	AEBP1	STK4
	LINC00628	PSPH	STX16
	PGF	LDHAL6B	TAF4
	KCNN3	GAS2	TAF6
	OPCML	TAGLN	TARBP1
	HPRT1	IGHA1	TBC1D4
	CP	CD37	TBC1D5
	CHGB	CKAP2	TCFL5
	ABCE1	ACSF2	TDGF1
	CADM1	IGK	TGIF2
	GATA4	FOXA1	TIMM17B
	PIM2	AREG	TINF2
	CSE1L	KIAA0226L	TIPARP
	EPHA1	SCGB2A1	TM9SF4
	YY1	PLA2G4A	TMED7
	ARG1	AKR1C3	TMEM123
	RTEL1	IGKC	TMEM161A
	CDH5	LSP1	TMEM189
	KAT5	KCNN3	TMEM243
	TRIP13	TP53	TMEM63A
	CTSL	EFEMP1	TMEM8B
	F2R	DKK2	TNPO2
	MSN	DCN	TOMM34
	DDX41	BCL2A1	TOP1
	ROR2	S100A9	TOPORS-AS1
	ALPP	PPP1R14D	TOX
	GPSM2	LINC00483	TPD52L2
	LINC00857	GALR1	TRAPPC8
	CD47	ISLR	TRPC4AP
	CD163	IGLJ3	TSEN2
	PTPN1	SLC16A4	TTC17
	CUX1	FADS2	TTI1
	HIP1	RAPGEFL1	TTPAL
	LCN2	SLC6A8	TUFT1
	LOHAN2	CCL2	TULP4
	YWHAE	CA9	TXNRD3
	PMAIP1	TNFRSF11B	UBE2V1P9
	ADAM10	BAG2	UBL4A
	TRIP12	APOC3	UCKL1
	CUL1	LOXL1	UPF3B
	NR4A1	CPE	UQCC1
	DEK	SMPDL3B	UTP14A
	IKZF1	SLC6A14	UXT
	MIR302A	TDO2	VAPA
	CCR6	CCL5	VAPB
	CBY1	SLC2A3	VPS4B
	SYP	ADIRF	WDR7
	SH2B3	PTPRC	WIF1
	CACNA1G	FGB	WIPI2
	TINF2	MUC16	WSB2
	TIGIT	TAC1	WWOX
	MTAP	FN1	YTHDF1
	ZMAT3	CALD1	YWHAB
	GUSB	LOC101928916	ZBTB18
	SPINT1	APOD	ZBTB38
	MCM2	MUC1	ZBTB39
	TPM1	IGHV3-73	ZCCHC2
	MTHFD1	CYP3A7-CYP3AP1	ZDHHC4
	ESRRA	SLC3A1	ZFP30
	ARAP3	APOA2	ZFP36L2
	FGF1	APOA1	ZFP64
	SORBS1	IGHG1	ZFR
	ITIH5	GPR126	ZGPAT
	STXBP5-AS1	CD52	ZKSCAN1
	PDGFA	OR7A10	ZMIZ2
	TMSB4X	DPP4	ZMYND8
	MAP3K14	KRT15	ZNF24
	LPAR1	TPPP3	ZNF335
	TPBG	CKMT2	ZNF337
	HES1	EPYC	ZNF672
	MUC12	PI3	ZNF75D
	CAT	VNN1	AAMP
	THBS2	SPOCK1	AARS
	NELL1	LEFTY1	AATF
	CCNG1	CXCL9	ABCA6
	THBS3	ORM1	ABCA8
	CHKA	CD163	ABHD11
	FUT3	CADPS	ABL1
	DMTF1	COL9A3	AC004692.5
	PRDX1	WIF1	ACACB
	PYCR1	TNNC2	ACKR1
	MIR199A2	GREM1	ACOT1
	MT-CO2	HOXB13	ACTA1
	DDX3X	PPBP	ACTC1
	F2RL1	CTSE	ACTG2
	DPPA4	COL17A1	ACTR8
	KLK10	CCL18	ACVR2B
	CSNK2A2	REG1B	ACYP1
	MBL2	REG1A	ADAMDEC1
	ACVR2A	PLCB4	ADAMTS1
	HOXA13	HLA-DQA1	ADAMTS9
	DSCAML1	CXCL13	ADAMTSL3
	KIF16B	MAGEA6	ADARB1
	WNT3	REG3A	ADCY2
	KIR2DL3	GAS1	ADD1
	PTGER2	QPRT	ADH1A
	TOP2B	RPS4Y1	ADH1B
	GPR55	BTNL8	ADH5
	ARMC12	PCSK1	ADIPOQ
	GHRL		ADIPOR1
	HAS2		ADPGK
	TNFRSF10C		ADRB2
	GPER1		AFF1
	INTS3		AGO1
	PRMT1		AGTR1
	TERF1		AHNAK
	CKAP5		AIMP2
	FUT2		AIRE
	LINC00520		AK022030
	SPATA18		AK055981
	PRPF8		AKAP13
	ANPEP		AKAP6
	SCRN1		AKAP8
	GNGT1		AKAP8L
	ATP2B4		AKIP1
	HP		AKTIP
	TNFRSF6B		ALDH1A1
	TNFRSF19		ALDH4A1
	COL11A1		ALDOC
	LYN		ALG3
	DKK3		ALG8
	CSF3R		AMBRA1
	SYK		AMH
	MIR489		ANAPC5
	RAD52		ANGEL1
	ARRB1		ANGPT1
	PALM2AKAP2		ANGPTL7
	ATP7B		ANK2
	CIP2A		ANKFY1
	EPM2AIP1		ANKS1A
	TXNRD1		ANP32A-IT1
	DNAH3		ANXA9
	STMN1		AOC3
	TRAF2		AOX1
	DCN		AP001062.7
	DHX29		AP1S2
	PRL		AP3D1
	ACTN4		AP3M2
	PHOX2B-AS1		APEX2
	CASC21		APPBP2
	FOXCUT		APRT
	EIF2AK2		AR
	USP7		ARF1P1
	KLK2		ARF5
	GNG3		ARHGAP6
	LINC00092		ARHGAP8
	HLA-C		ARHGEF4
	NR3C1		ARL4D
	H1-3		ARL6IP1
	RAB43		ARMC8
	TRAF3		ARNT2
	TYK2		ARNTL
	ADGRB3		ARPC1B
	GATA6		ARPC5L
	LYVE1		ARRB1
	CAND1		ASAP2
	CRIPTO		ASB12
	GUCY2C		ASB6
	KCNK15-AS1		ASB9
	GPX1		ASGR1
	NRCAM		ASPA
	BCAR3		ASPSCR1
	ELANE		ATG14
	TLR5		ATG4A
	WDR49		ATP13A1
	SOS2		ATP13A2
	AIM2		ATP1A2
	NTPCR		ATP2B4
	MIR7-1		ATP2C1
	GPX3		ATP6V0A2
	OXA1L		ATP6V1E1
	ATP6V0A1		ATP6V1G2-DDX39B
	OSM		ATP8B4
	CDCP1		ATR
	ALOX15		ATXN2L
	RAN		ATXN7
	RASA1		AUP1
	SLC1A5		AZGP1
	FGF6		AZI2
	RRAS		B3GNT1
	RUNX2		B4GALT3
	MYRF		B4GALT7
	TNC		B9D1
	PRKCE		BAD
	SCAI		BAI3
	CXADR		BANP
	SEC23B		BBC3
	PXDN		BBS1
	LINC00312		BC069782
	RHEB		BCHE
	ADAM9		BCL2
	SBNO1		BCL2L13
	CYP2C19		BCL2L2
	HSD17B1		BCL7B
	FPGS		BCS1L
	RPL10L		BDKRB1
	PIK3R3		BEND5
	DIS3L		BEX1
	SHBG		BEX4
	SHCBP1L		BFAR
	MIR409		BFSP1
	IGFBP4		BHMT2
	ZNF217		BIK
	CADPS		BMPR1A
	PCGF2		BMX
	NR1I2		BNC2
	MIR551A		BOLA2
	LRP1		BTG2
	S100A6		BYSL
	HSPG2		C10orf76
	LOC130008148		C11orf57
	C8orf44-SGK3		C14orf132
	EGLN1		C16orf45
	ALDH9A1		C16orf62
	DSC2		C19orf24
	MAP3K7		C1GALT1
	LNC-LBCS		C1orf123
	ZNF560		C1orf21
	VIP		C1orf27
	LATS2		C1orf95
	TERF2		C21orf59
	CACNA2D1		C22orf29
	RACK1		C2orf43
	LINC01194		C5orf28
	RPTOR		C7
	IL24		C8orf4
	MELK		C9orf114
	TNFAIP3		C9orf156
	COL4A1		C9orf16
	UGT1A9		CA11
	CDKN2AIP		CACNA1H
	DOT1L		CACNB2
	SFTA3		CACTIN
	SAT1		CADM4
	HSPH1		CALM1
	PLK4		CAMK2G
	PTH		CAND2
	MIR622		CAP2
	NTS		CAPN10
	ADA		CAPN15
	LTA		CAPZB
	TNFRSF11A		CARHSP1
	MCM3		CARM1
	DCST1-AS1		CASP8
	IL16		CASQ2
	TRPC4		CAV1
	ST8SIA6-AS1		CBX6
	MAPK12		CBX7
	TFE3		CBX8
	PTPN21		CBY1
	MIR637		CCDC176
	FUT4		CCDC25
	GJB2		CCDC40
	PRECSIT		CCDC51
	PLA2G4A		CCDC69
	RUVBL1		CCDC81
	MIR138-2		CCKAR
	ITGAM		CCL11
	MIR9-2		CCL14
	HLA-DQA1		CCL20
	VCAN		CCL8
	CASP6		CCNB1IP1
	AGAP2-AS1		CCNO
	ERLNC1		CCR10
	MAGEA4		CCSER2
	TAGLN		CD1D
	PCSK9		CD302
	EIF4G3		CD36
	IL32		CD3EAP
	DAB2IP		CD46
	RERGL		CD47
	LCK		CD63
	DMBT1		CDC42EP1
	ABCF3		CDC42EP3
	TNFRSF10D		CDC42EP4
	AKR1B10		CDH19
	EML4		CDH3
	PSMB9		CDK12
	RANBP2		CDK16
	SLC2A3		CDK5
	MIR572		CDKAL1
	MIR545		CDO1
	HSF1		CEACAM6
	TRAF6		CEBPD
	SOCS2-AS1		CELF2
	TNFRSF4		CELSR3
	STK4		CEP152
	PHLPP1		CEP68
	S100P		CEP72
	CD19		CEPT1
	ATF4		CES1
	DNAH9		CFB
	GNRH1		CHAC1
	PHF2		CHCHD2
	CYP3A5		CHERP
	PDCD4-AS1		CHFR
	SFTA1P		CHL1
	FZD4		CHRDL1
	CAST		CHRNA3
	LINC01554		CHRNB2
	MICB		CILP
	MIR506		CIRBP
	HOXA9		CITED2
	MIR346		CKLF
	MIR7-2		CKM
	AFAP1		CLCN5
	SUMO1P3		CLDN5
	CXCL9		CLEC3B
	LINC00313		CLGN
	VTRNA2-1		CLIC1
	PAICS		CLIP1
	H3-4		CLIP3
	COL4A6		CLU
	LINC01564		CMA1
	ACP1		CMAHP
	CTNNA2		CNN1
	MIR154		CNN3P1
	NT5E		CNNM3
	TSHZ3		CNOT3
	WNT10B		CNPY3
	SORCS1		CNR1
	NETO2		COL21A1
	PRDX5		COL4A6
	EPHA7		COLGALT2
	ACLY		COPE
	DCK		COPG1
	LGALS9		COQ10B
	FYN		CORO7
	LASP1		COX6CP2
	EIF2S1		CP
	PHKG2		CPA3
	VCL		CPEB1
	DSCAM-AS1		CPEB3
	HPC14		CPED1
	ST6GAL1		CPOX
	PTGES		CRBN
	IL6ST		CRCP
	FGD2		CREBL2
	LOC126862483		CRELD1
	BAG3		CRHR1
	FOXO4		CRTAP
	HEPACAM2		CRTC1
	NCOA1		CRY2
	ATF2		CRYAB
	RHOC		CRYBG3
	PGBD3		CRYZL1
	SFRP4		CSDE1
	MAGI2-AS3		CSF1
	CTNNBIP1		CSHL1
	PUF60		CSK
	SLC8A3		CSNK1G2
	ZNF184		CSNK2B
	ENTREP1		CSPG4
	RAB4B-EGLN2		CSRP1
	DDX5		CTBP2
	NDRG2		CTC-338M12.4
	FZD10		CTIF
	BRMS1		CTLA4
	CYP17A1-AS1		CTNNB1
	EDNRA		CTPS2
	FBXO32		CTSG
	TRA-TGC7-1		CUTA
	DUSP1		CXADR
	PCAT19		CXCL1
	CCR5		CXCL12
	GPX2		CXCL2
	SLC29A1		CXCL3
	CCN4		CYB561
	MYO16		CYB5B
	ATG5		CYB5R1
	HUWE1		DAAM2
	AKAP1		DAGLA
	MIR518B		DAK
	SNHG8		DAXX
	LIFR		DBNDD1
	SLC34A2		DCAF4
	ZNF100		DCAF6
	VTCN1		DCAKD
	CT45A1		DCLK1
	LINC01116		DCTD
	CALB2		DCTN2
	SLIT2		DDB1
	SETBP1		DDHD2
	PPRC1		DDOST
	IRF4		DDR1
	MINPP1		DDX11
	NOTCH4		DDX31
	TRPM2-AS		DDX41
	PAWR		DDX49
	PDHA1		DES
	IGFBP5		DESI1
	PTPRT		DGKQ
	MIR661		DGUOK
	SLC12A3		DHX8
	GABRA6		DIABLO
	RAD23B		DIP2C
	ACP3		DIXDC1
	CSNK1E		DLK2
	ECT2		DMD
	PRKAB1		DMPK
	UVRAG		DNAJB1
	AGBL4		DNAJB4
	ADAT1		DNAJB5
	LINC01089		DNAJC13
	TCHP		DNPEP
	CRABP1		DOCK6
	UGT1A6		DOHH
	KRT33A		DPAGT1
	GC		DPM2
	IL22		DPP6
	HDAC5		DPT
	GREB1		DPY30
	MIR520C		DROSHA
	CASP5		DST
	MAP2K6		DSTN
	MAF		DSTNP2
	CDC25B		DTNA
	PPP6R2		DTX2
	NLK		DUS1L
	AGR2		DUS4L
	ZNF48		DUSP1
	PLCG2		DUSP11
	S100A2		DUSP2
	FURIN		DUSP22
	ATIC		DUSP3
[truncated: 9,595 more rows]
